# Supplementary material for: A Comprehensive Identification and Expression Analysis of VQ Motif-Containing Proteins in Sugarcane (Saccharum spontaneum L.) under Phytohormone Treatment and Cold Stress
Source: Int J Mol Sci. 2022 Jun 6;23(11):6334. doi: 10.3390/ijms23116334 (PMC9181594; doi:10.3390/ijms23116334)
Supplement: Supplementary file 1 [file ijms-23-06334-s001.zip › supplement tables.xlsx]

## Sheet: Table S1
	Table S1 The detailded information of VQ genes included in this study
Name	Gene ID	Chromosome	start	end	Protein Length（aa）	Protein MW（Da）	pI	Instability index	Aliphatic index	Grand average of hydropathicity (GRAVY)	WoLF PSORT
SsVQ1	Sspon.01G0004890-1A	Chr1A	13271812	13272540	242	25056.5	11.16	122.99	63.8	-0.455	chlo
SsVQ2	Sspon.01G0008470-1A	Chr1A	23585241	23585762	174	17692.4	9.22	53.26	53.51	-0.525	nucl
SsVQ3	Sspon.01G0015650-1T	Chr1A	45470218	45470574	117	12105	8.79	45	43.5	-0.862	nucl
SsVQ4	Sspon.01G0015650-1A	Chr1A	45478589	45478963	124	12857.9	8.98	44.6	42.66	-0.89	nucl
SsVQ5	Sspon.01G0016010-1A	Chr1A	48845759	48846193	144	15317.2	8.71	59.59	52.5	-0.53	mito
SsVQ6	Sspon.01G0038260-1B	Chr1B	29261279	29261929	216	22047.9	6.69	63.05	74.44	-0.029	nucl
SsVQ7	Sspon.01G0039810-1B	Chr1B	36965907	36966752	281	28678.8	8,06	73.16	50.28	-0.317	nucl
SsVQ8	Sspon.01G0041360-1B	Chr1B	48716823	48717581	252	25913.9	9.1	69.41	60.12	-0.392	chlo
SsVQ9	Sspon.01G0015650-2B	Chr1B	50733523	50733888	121	12556.5	8.98	47.05	42.07	-0.898	nucl
SsVQ10	Sspon.01G0015650-2T	Chr1B	50744103	50744468	121	12443.5	9.23	41.9	42.89	-0.804	nucl
SsVQ11	Sspon.01G0042840-1B	Chr1B	68612487	68618080	583	62442.2	11.59	80.89	64.55	-0.658	chlo
SsVQ12	Sspon.01G0041360-2C	Chr1C	44692471	44693320	254	26283.3	7.93	74.04	63.86	-0.387	chlo
SsVQ13	Sspon.01G0056250-1P	Chr1C	87206962	87207375	137	13896.5	9.96	36.87	55.91	-0.37	mito
SsVQ14	Sspon.01G0056250-1C	Chr1C	87316897	87317310	137	13896.5	9.96	36.87	55.91	-0.37	mito
SsVQ15	Sspon.01G0004890-2D	Chr1D	11681486	11681715	77	8063.42	9.69	118.97	59.61	-0.686	mito
SsVQ16	Sspon.01G0008470-2D	Chr1D	24262932	24263462	176	17922.7	9.22	50.84	53.47	-0.499	nucl
SsVQ17	Sspon.01G0008470-1P	Chr1D	24362697	24363221	175	17766.5	9.22	51.66	53.2	-0.511	nucl
SsVQ18	Sspon.01G0038260-2D	Chr1D	24770554	24771195	213	21708.6	7.83	59.02	74.13	-0.017	nucl
SsVQ19	Sspon.01G0056250-2D	Chr1D	86890151	86890486	112	11379.8	10.2	39.67	59.64	-0.262	mito
SsVQ20	Sspon.01G0062060-1D	Chr1D	99940044	99945116	341	35902.2	9.63	79.55	55.87	-0.417	chlo
SsVQ21	Sspon.02G0000670-1A	Chr2A	2464412	2465059	215	22826.7	7.15	71.56	76.05	-0.248	nucl
SsVQ22	Sspon.02G0015770-1A	Chr2A	43009031	43010364	392	38341.9	6.18	64.79	65.2	-0.185	nucl
SsVQ23	Sspon.02G0015770-2B	Chr2B	41383976	41385313	445	43669.3	6.24	68.09	55.73	-0.31	nucl
SsVQ24	Sspon.02G0042330-1B	Chr2B	82231548	82235486	577	61506.4	11.4	70.61	69.97	-0.368	chlo
SsVQ25	Sspon.02G0045880-1B	Chr2B	112600342	112600731	129	13772.5	11.39	62.75	52.33	-0.737	mito
SsVQ26	Sspon.02G0000670-2C	Chr2C	2827499	2828182	227	23769.6	6.74	68.54	75.9	-0.178	nucl
SsVQ27	Sspon.01G0039810-2C	Chr2C	10277670	10280221	291	30206.6	6.73	59.12	57.53	-0.325	nucl
SsVQ28	Sspon.02G0015770-3C	Chr2C	43610310	43611662	450	44111.8	6.4	67.49	54.89	-0.314	nucl
SsVQ29	Sspon.02G0020930-3C	Chr2C	70998602	71001799	361	39232	10.48	71.73	89.25	0.014	nucl
SsVQ30	Sspon.02G0042330-2C	Chr2C	85395723	85400773	812	85904.6	9.86	58.04	78.33	-0.279	nucl
SsVQ31	Sspon.02G0042330-3D	Chr2D	77256664	77257227	187	19282	9.68	66.73	81.5	-0.272	mito
SsVQ32	Sspon.02G0045880-2D	Chr2D	86937380	86937766	128	13607.3	11.39	59.44	55.08	-0.657	mito
SsVQ33	Sspon.03G0006540-1A	Chr3A	17944962	17945690	242	25397.5	10.08	76.31	55	-0.571	nucl
SsVQ34	Sspon.03G0010080-1A	Chr3A	27323160	27323886	114	12484	9.06	36.57	68.6	-0.528	chlo
SsVQ35	Sspon.03G0030220-1B	Chr3B	19946372	19951964	188	19632.5	5.41	46.33	59.95	-0.659	nucl
SsVQ36	Sspon.03G0030220-2P	Chr3C	27297691	27305279	183	19024.8	5.86	47.3	56.23	-0.655	nucl
SsVQ37	Sspon.03G0030220-2C	Chr3C	28305236	28332904	487	51187.8	4.98	45.34	80.64	-0.411	E.R.
SsVQ38	Sspon.03G0030220-1P	Chr3C	28536601	28552466	350	37029.4	6.63	43.15	77.37	-0.408	E.R.
SsVQ39	Sspon.03G0006540-3C	Chr3C	33314938	33315666	242	25404.5	10.08	76.6	54.59	-0.558	nucl
SsVQ40	Sspon.03G0044170-1C	Chr3C	89869518	89870217	223	22756.1	9.2	73.3	67.17	-0.168	chlo
SsVQ41	Sspon.03G0006540-4D	Chr3D	22857067	22857987	306	32140.1	10.84	77.67	56.93	-0.546	chlo
SsVQ42	Sspon.03G0044170-2D	Chr3D	56398827	56399414	195	19847.8	9.46	71.56	67.28	-0.197	mito
SsVQ43	Sspon.04G0003120-1A	Chr4A	9505536	9509494	405	42521.8	8.91	51.06	76.27	-0.08	nucl
SsVQ44	Sspon.04G0010650-1A	Chr4A	32480316	32496910	696	77280.1	6.75	59.41	69.9	-0.49	nucl
SsVQ45	Sspon.04G0014110-1A	Chr4A	52130940	52131329	129	13506.1	5.72	51.88	59.77	-0.326	chlo
SsVQ46	Sspon.04G0003120-2B	Chr4B	6210151	6210774	208	21315.3	8.77	63.34	56.06	-0.345	nucl
SsVQ47	Sspon.04G0014110-2B	Chr4B	54759689	54760063	125	13126.6	6.06	51.92	61.68	-0.429	chlo
SsVQ48	Sspon.04G0017290-2B	Chr4B	66608518	66609237	239	24096.5	10.08	60.02	47.49	-0.446	nucl
SsVQ49	Sspon.04G0003120-3C	Chr4C	10458960	10461347	409	43642.7	9.21	65.57	61	-0.433	nucl
SsVQ50	Sspon.04G0017290-3D	Chr4D	71606124	71606858	244	24436.8	9.85	56.73	46.52	-0.427	nucl
SsVQ51	Sspon.05G0001590-1A	Chr5A	4968576	4969304	233	25130.3	9.32	59.44	68.41	-0.475	mito
SsVQ52	Sspon.05G0011660-1A	Chr5A	33677051	33678079	342	34972	6.7	72.35	64.42	-0.405	nucl
SsVQ53	Sspon.05G0022240-1B	Chr5B	2980098	2980778	226	23991	8.61	82.87	68.41	-0.429	chlo
SsVQ54	Sspon.05G0022240-2C	Chr5C	7167852	7168532	226	23950	9.23	80.85	667.96	-0.437	chlo
SsVQ55	Sspon.05G0001590-2D	Chr5D	3745562	3746065	167	17354.3	5.28	62.77	66.77	-0.374	mito
SsVQ56	Sspon.05G0022240-3D	Chr5D	6927748	6928428	226	24020.1	9.2	81.73	67.96	-0.442	chlo
SsVQ57	Sspon.05G0011660-2D	Chr5D	35619852	35620877	341	34823.8	6.93	72.55	64.9	-0.408	nucl
SsVQ58	Sspon.02G0015770-1P	Chr6A	23746704	23747936	410	41600.9	8.4	60.57	60.44	-0.309	nucl
SsVQ59	Sspon.06G0013580-1A	Chr6A	70563669	70565272	350	36400.9	9.9	81.15	66.71	-0.296	nucl
SsVQ60	Sspon.06G0021980-1B	Chr6B	21955754	21956974	406	41246.5	7.83	62.41	59.33	-0.332	nucl
SsVQ61	Sspon.06G0021980-2C	Chr6C	22400785	22402017	410	41542.8	8.4	59.93	60.41	-0.31	nucl
SsVQ62	Sspon.06G0013580-2D	Chr6D	54154021	54161485	319	33087.2	9.88	85.52	65.8	-0.349	nucl
SsVQ63	Sspon.07G0005170-1A	Chr7A	13366757	13367260	167	17016.8	6.4	42.51	62.63	-0.399	nucl
SsVQ64	Sspon.03G0010120-2B	Chr7B	2549332	2552953	243	26202.8	6.18	58.66	100.37	-0.363	cyto
SsVQ65	Sspon.07G0005170-2B	Chr7B	12317307	12317831	174	17683.4	6.17	37.98	61.21	-0.455	nucl
SsVQ66	Sspon.07G0028470-1B	Chr7B	66858663	66859361	233	24003.9	8.98	68.26	65.45	-0.333	nucl
SsVQ67	Sspon.07G0028470-2D	Chr7D	80207566	80208231	221	22925.9	7.95	69.06	70.81	-0.282	nucl
SsVQ68	Sspon.07G0038510-1D	Chr7D	80214861	80215655	264	27374.8	9.12	67.68	69.96	-0.284	chlo
SsVQ69	Sspon.08G0004190-1A	Chr8A	12113771	12114502	243	24848.5	8.23	58.54	63.29	-0.198	nucl
SsVQ70	Sspon.08G0006370-1A	Chr8A	19928410	19929093	227	22997.8	10.9	49.44	70.31	-0.307	nucl
SsVQ71	Sspon.08G0006370-2B	Chr8B	16924886	16925569	227	23116.9	10.89	47.45	69.43	-0.354	nucl
SsVQ72	Sspon.01G0016010-2B	Chr8B	25752781	25753221	146	15519.5	8.71	59.76	52.47	-0.497	mito
SsVQ73	Sspon.08G0004190-2C	Chr8C	12323376	12324128	250	25560.3	8.28	60.19	61.52	-0.204	nucl
SsVQ74	Sspon.08G0026190-1C	Chr8C	17725794	17726279	162	18034.5	4.73	61.4	74.07	-0.464	cyto
SsVQ75	Sspon.08G0026190-1P	Chr8C	17801799	17802284	162	18034.5	4.73	61.4	74.07	-0.464	cyto
SsVQ76	Sspon.08G0026190-2D	Chr8D	13620452	13620937	162	18034.5	4.73	61.4	74.07	-0.464	cyto
SsVQ77	Sspon.08G0026190-2P	Chr8D	15087843	15091457	179	19763.6	5.64	57.57	67.09	-0.52	mito
SsVQ78	Sspon.08G0006370-3D	Chr8D	16976477	16977972	243	24837.9	10.49	46.27	73.29	-0.243	nucl

## Sheet: Table S2
	Table S2 The detail information of VQ conserved motif
motif	best possible match	width	E-value	logo
motif1	PRISYRAPPTVITTDPANFRALVQRLTGA	29	1.9e-985
motif2	DEMSDFMVQEEPIIKKRKIKCEVKVEEGAFGDYELDRSDLWMDLNPGGFL	50	3.2e-121
motif3	SASINGAAEDTAPREEZELENNTTKKRPP	29	6.1e-094
motif4	TTAAAASNSSPAGAPAGQPASGAPQRPKKPPFKLYERRSSLKSLKMIAPL	50	7.3e-076
motif5	NHQHHHQHQHH	11	8.3e-055
motif6	PPAHQRAPLTPAAMVASPMQAVAAAAGRVPGGTEQFDYASW	41	1.3e-063
motif7	KYSPEDLAGAADATVAAADLDCAAAQGLSPGGAAASSETIV	41	2.5e-041
motif8	RGRTLGQMYQDCLAWANADDN	21	2.4e-034
motif9	SSSGGDDEFDSRGGG	15	5.7e-032
motif10	RRGLQGPRPPALKVHAESHKIKKP	24	1.3e-034

## Sheet: Table S3
	Table S3 Syntenic relationships of VQ genes in Saccharum spontaneum
SsVQ Gene Name	SsVQ Gene ID	SsVQ Gene Name	SsVQ Gene ID	Ka	Ks	Ka_Ks	Selection pressure
SsVQ22	Sspon.02G0015770-1A	SsVQ28	Sspon.02G0015770-3C	0.0431921	0.0717721	0.601795	Purifying selection
SsVQ22	Sspon.02G0015770-1A	SsVQ61	Sspon.06G0021980-2C	0.368643	0.75615	0.487527	Purifying selection
SsVQ23	Sspon.02G0015770-2B	SsVQ61	Sspon.06G0021980-2C	0.411335	0.748562	0.5495	Purifying selection
SsVQ60	Sspon.06G0021980-1B	SsVQ61	Sspon.06G0021980-2C	0.00801076	0.00888899	0.9012	Purifying selection
SsVQ25	Sspon.02G0045880-1B	SsVQ32	Sspon.02G0045880-2D	0.0179542	0.0718498	0.249885	Purifying selection
SsVQ6	Sspon.01G0038260-1B	SsVQ18	Sspon.01G0038260-2D	0.0109252	0	-	Purifying selection
SsVQ35	Sspon.03G0030220-1B	SsVQ36	Sspon.03G0030220-2P	0.0304482	0.0302689	1.00592	Positive selection
SsVQ36	Sspon.03G0030220-2P	SsVQ38	Sspon.03G0030220-1P	0.0147546	0.0370446	0.398293	Purifying selection
SsVQ43	Sspon.04G0003120-1A	SsVQ49	Sspon.04G0003120-3C	0.0132162	0.024492	0.539614	Purifying selection
SsVQ48	Sspon.04G0017290-2B	SsVQ69	Sspon.08G0004190-1A	0.292756	0.662908	0.441624	Purifying selection
SsVQ50	Sspon.04G0017290-3D	SsVQ69	Sspon.08G0004190-1A	0.289818	0.690186	0.419912	Purifying selection
SsVQ53	Sspon.05G0022240-1B	SsVQ54	Sspon.05G0022240-2C	0.00613291	0	-	Purifying selection
SsVQ53	Sspon.05G0022240-1B	SsVQ56	Sspon.05G0022240-3D	0.0040872	0	-	Purifying selection
SsVQ54	Sspon.05G0022240-2C	SsVQ56	Sspon.05G0022240-3D	0.00613291	0	-	Purifying selection
SsVQ24	Sspon.02G0042330-1B	SsVQ31	Sspon.02G0042330-3D	0.0129341	0.0282886	0.457222	Purifying selection
SsVQ74	Sspon.08G0026190-1C	SsVQ75	Sspon.08G0026190-2P	0.0477184	0.0736788	0.647655	Purifying selection
SsVQ24	Sspon.02G0042330-1B	SsVQ30	Sspon.02G0042330-2C	0.278894	0.468132	0.59576	Purifying selection
SsVQ21	Sspon.02G0000670-1A	SsVQ26	Sspon.02G0000670-2C	0.0480864	0.0793422	0.606063	Purifying selection
SsVQ33	Sspon.03G0006540-1A	SsVQ39	Sspon.03G0006540-3C	0.00754249	0.010435	0.72281	Purifying selection
SsVQ40	Sspon.03G0044170-1C	SsVQ42	Sspon.03G0044170-2D	0.0355287	0.0465923	0.762545	Purifying selection
SsVQ3	Sspon.01G0015650-1T	SsVQ9	Sspon.01G0015650-2B	0.0570346	0.115489	0.493852	Purifying selection
SsVQ35	Sspon.03G0030220-1B	SsVQ63	Sspon.07G0005170-1A	0.351204	0.579025	0.606543	Purifying selection
SsVQ35	Sspon.03G0030220-1B	SsVQ65	Sspon.07G0005170-2B	0.39001	0.596087	0.654283	Purifying selection
SsVQ71	Sspon.08G0006370-2B	SsVQ78	Sspon.08G0006370-3D	0.0141514	0.00552489	2.56139	Positive selection

## Sheet: Table S4
	Table S4 Promoter cis-element analysis of the VQ genes from Saccharum spontaneum
Gene name	Site name	Sequence	Position	Size	Strand	Organism	Function
SsVQ1	Myb	TAACTG	2183	6	+	Arabidopsis thaliana
SsVQ1	Myb	CAACTG	2316	6	-	Arabidopsis thaliana
SsVQ1	MYB-like sequence	TAACCA	257	6	+	Arabidopsis thaliana
SsVQ1	ERE	ATTTTAAA	637	8	-	Nicotiana glutinos
SsVQ1		motif_sequence	181	4	+	organism	short_function
SsVQ1		motif_sequence	188	4	+	organism	short_function
SsVQ1		motif_sequence	401	4	-	organism	short_function
SsVQ1		motif_sequence	586	4	+	organism	short_function
SsVQ1		motif_sequence	787	4	-	organism	short_function
SsVQ1		motif_sequence	837	4	-	organism	short_function
SsVQ1		motif_sequence	873	4	-	organism	short_function
SsVQ1		motif_sequence	1139	4	+	organism	short_function
SsVQ1		motif_sequence	1241	4	-	organism	short_function
SsVQ1		motif_sequence	1521	4	+	organism	short_function
SsVQ1		motif_sequence	1600	4	+	organism	short_function
SsVQ1		motif_sequence	1736	4	-	organism	short_function
SsVQ1		motif_sequence	1969	4	-	organism	short_function
SsVQ1		motif_sequence	2025	4	-	organism	short_function
SsVQ1		motif_sequence	2287	4	+	organism	short_function
SsVQ1		motif_sequence	2406	4	+	organism	short_function
SsVQ1		motif_sequence	2428	4	-	organism	short_function
SsVQ1		motif_sequence	2479	4	-	organism	short_function
SsVQ1		motif_sequence	2506	4	+	organism	short_function
SsVQ1		motif_sequence	2533	4	+	organism	short_function
SsVQ1		motif_sequence	2771	4	-	organism	short_function
SsVQ1		motif_sequence	2805	4	-	organism	short_function
SsVQ1		motif_sequence	2884	4	-	organism	short_function
SsVQ1		motif_sequence	2889	4	-	organism	short_function
SsVQ1		motif_sequence	2896	4	+	organism	short_function
SsVQ1		motif_sequence	2949	4	+	organism	short_function
SsVQ1		motif_sequence	2984	4	+	organism	short_function
SsVQ1	Unnamed__1	CGTGG	2993	5	+	Zea mays
SsVQ1	ACE	GCGACGTACC	76	9	-	Petroselinum crispum	cis-acting element involved in light responsiveness
SsVQ1	MYB	TAACCA	257	6	+	Arabidopsis thaliana
SsVQ1	MYB	CAACAG	1802	6	-	Arabidopsis thaliana
SsVQ1	MYB	CAACAG	2190	6	-	Arabidopsis thaliana
SsVQ1	MYB	CAACCA	2219	6	-	Arabidopsis thaliana
SsVQ1	MYB	CAACCA	2253	6	-	Arabidopsis thaliana
SsVQ1	W box	TTGACC	1400	6	-	Arabidopsis thaliana
SsVQ1	W box	TTGACC	1760	6	-	Arabidopsis thaliana
SsVQ1	W box	TTGACC	1778	6	-	Arabidopsis thaliana
SsVQ1	GRA	CACTGGCCGCCC	2970	11	+	Zea mays
SsVQ1	CCGTCC-box	CCGTCC	1216	6	+	Petroselinum hortense
SsVQ1	CCGTCC-box	CCGTCC	1454	6	-	Petroselinum hortense
SsVQ1	ARE	AAACCA	1252	6	-	Zea mays	cis-acting regulatory element essential for the anaerobic induction
SsVQ1	ARE	AAACCA	2223	6	-	Zea mays	cis-acting regulatory element essential for the anaerobic induction
SsVQ1	ARE	AAACCA	2661	6	-	Zea mays	cis-acting regulatory element essential for the anaerobic induction
SsVQ1	JERE	AGACCGCC	2171	8	-	Arabidopsis thaliana
SsVQ1	ATCT-motif	AATCTAATCC	2022	9	-	Pisum sativum	part of a conserved DNA module involved in light responsiveness
SsVQ1	GATA-motif	AAGGATAAGG	1191	9	+	Solanum tuberosum	part of a light responsive element
SsVQ1	GATA-motif	AAGGATAAGG	2049	9	-	Solanum tuberosum	part of a light responsive element
SsVQ1	DRE1	ACCGAGA	2705	7	+	Zea mays
SsVQ1	MBS	CAACTG	2316	6	-	Arabidopsis thaliana	MYB binding site involved in drought-inducibility
SsVQ1	TATC-box	TATCCCA	987	7	-	Oryza sativa	cis-acting element involved in gibberellin-responsiveness
SsVQ1	TATC-box	TATCCCA	1594	7	+	Oryza sativa	cis-acting element involved in gibberellin-responsiveness
SsVQ1	F-box	CTATTCTCATT	1373	10	-	Lycopersicon esculentum
SsVQ1	TCA	TCATCTTCAT	1573	9	-	Pisum sativum
SsVQ1	O2-site	GATGACATGG	2551	9	-	Zea mays	cis-acting regulatory element involved in zein metabolism regulation
SsVQ1	G-box	GCCACGTGGA	1885	9	-	Arabidopsis thaliana	cis-acting regulatory element involved in light responsiveness
SsVQ1	TCA-element	TCAGAAGAGG	1489	9	+	Brassica oleracea	cis-acting element involved in salicylic acid responsiveness
SsVQ1	TCA-element	TCAGAAGAGG	2881	9	+	Brassica oleracea	cis-acting element involved in salicylic acid responsiveness
SsVQ1	GC-motif	CCCCCG	1751	6	+	Zea mays	enhancer-like element involved in anoxic specific inducibility
SsVQ1	DRE core	GCCGAC	2826	6	-	Arabidopsis thaliana
SsVQ1	AAGAA-motif	GAAAGAA	763	7	+	Avena sativa
SsVQ1	AAGAA-motif	GAAAGAA	2617	7	+	Avena sativa
SsVQ1	AAGAA-motif	GAAAGAA	2913	7	-	Avena sativa
SsVQ1	TC-rich repeats	GTTTTCTTAC	1106	9	+	Nicotiana tabacum	cis-acting element involved in defense and stress responsiveness
SsVQ1	TC-rich repeats	GTTTTCTTAC	1650	9	-	Nicotiana tabacum	cis-acting element involved in defense and stress responsiveness
SsVQ1	CAAT-box	CAAT	28	4	+	Nicotiana glutinosa
SsVQ1	CAAT-box	CAAT	30	4	-	Nicotiana glutinosa
SsVQ1	CAAT-box	CAAT	45	4	+	Nicotiana glutinosa
SsVQ1	CAAT-box	CAAT	238	4	-	Nicotiana glutinosa
SsVQ1	CAAT-box	CAAT	385	4	+	Nicotiana glutinosa
SsVQ1	CAAT-box	CAAT	452	4	+	Nicotiana glutinosa
SsVQ1	CAAT-box	CAAAT	592	5	+	Pisum sativum	common cis-acting element in promoter and enhancer regions
SsVQ1	CAAT-box	CAAAT	615	5	-	Pisum sativum	common cis-acting element in promoter and enhancer regions
SsVQ1	CAAT-box	CAAT	719	4	+	Nicotiana glutinosa
SsVQ1	CAAT-box	CAAT	772	4	+	Nicotiana glutinosa
SsVQ1	CAAT-box	CAAAT	795	5	-	Pisum sativum	common cis-acting element in promoter and enhancer regions
SsVQ1	CAAT-box	CAAT	907	4	-	Nicotiana glutinosa
SsVQ1	CAAT-box	CAAAT	975	5	-	Pisum sativum	common cis-acting element in promoter and enhancer regions
SsVQ1	CAAT-box	CAAAT	1048	5	-	Pisum sativum	common cis-acting element in promoter and enhancer regions
SsVQ1	CAAT-box	CAAT	1116	4	-	Nicotiana glutinosa
SsVQ1	CAAT-box	CAAT	1233	4	+	Nicotiana glutinosa
SsVQ1	CAAT-box	CAAT	1271	4	+	Nicotiana glutinosa
SsVQ1	CAAT-box	CAAT	1295	4	+	Nicotiana glutinosa
SsVQ1	CAAT-box	CAAAT	1310	5	+	Pisum sativum	common cis-acting element in promoter and enhancer regions
SsVQ1	CAAT-box	CAAAT	1360	5	-	Pisum sativum	common cis-acting element in promoter and enhancer regions
SsVQ1	CAAT-box	CAAAT	1396	5	-	Pisum sativum	common cis-acting element in promoter and enhancer regions
SsVQ1	CAAT-box	CAAT	1479	4	+	Nicotiana glutinosa
SsVQ1	CAAT-box	CCAAT	1553	5	+	Arabidopsis thaliana	common cis-acting element in promoter and enhancer regions
SsVQ1	CAAT-box	CAAT	1554	4	+	Nicotiana glutinosa
SsVQ1	CAAT-box	CCAAT	1840	5	-	Arabidopsis thaliana	common cis-acting element in promoter and enhancer regions
SsVQ1	CAAT-box	CAAAT	1848	5	-	Pisum sativum	common cis-acting element in promoter and enhancer regions
SsVQ1	CAAT-box	CAAT	1877	4	-	Nicotiana glutinosa
SsVQ1	CAAT-box	CAAT	2014	4	+	Nicotiana glutinosa
SsVQ1	CAAT-box	CAAT	2131	4	-	Nicotiana glutinosa
SsVQ1	CAAT-box	CAAT	2541	4	+	Nicotiana glutinosa
SsVQ1	CAAT-box	CAAT	2595	4	-	Nicotiana glutinosa
SsVQ1	CAAT-box	CAAAT	2653	5	+	Pisum sativum	common cis-acting element in promoter and enhancer regions
SsVQ1	CAAT-box	CCAAT	2659	5	-	Arabidopsis thaliana	common cis-acting element in promoter and enhancer regions
SsVQ1	CAAT-box	CAAAT	2940	5	+	Pisum sativum	common cis-acting element in promoter and enhancer regions
SsVQ1	CAAT-box	CCAAT	2946	5	+	Arabidopsis thaliana	common cis-acting element in promoter and enhancer regions
SsVQ1	CAAT-box	CAAT	2947	4	+	Nicotiana glutinosa
SsVQ1	LTR	CCGAAA	761	6	+	Hordeum vulgare	cis-acting element involved in low-temperature responsiveness
SsVQ1	LTR	CCGAAA	1774	6	-	Hordeum vulgare	cis-acting element involved in low-temperature responsiveness
SsVQ1	LTR	CCGAAA	2751	6	+	Hordeum vulgare	cis-acting element involved in low-temperature responsiveness
SsVQ1	CCGTCC motif	CCGTCC	1216	6	+	Nicotiana tabacum
SsVQ1	CCGTCC motif	CCGTCC	1454	6	-	Nicotiana tabacum
SsVQ1	MYC	CAATTG	28	6	+	Arabidopsis thaliana
SsVQ1	MYC	CATTTG	794	6	+	Arabidopsis thaliana
SsVQ1	MYC	CATTTG	1047	6	+	Arabidopsis thaliana
SsVQ1	MYC	CATTTG	1847	6	+	Arabidopsis thaliana
SsVQ1	MYC	CATGTG	1887	6	-	Arabidopsis thaliana
SsVQ1	MYC	CATGTG	2346	6	-	Arabidopsis thaliana
SsVQ1	MYC	CATGTG	2733	6	-	Arabidopsis thaliana
SsVQ1	Sp1	GGGCGG	2864	6	-	Oryza sativa	light responsive element
SsVQ1	Sp1	GGGCGG	2868	6	-	Oryza sativa	light responsive element
SsVQ1	Sp1	GGGCGG	2976	6	-	Oryza sativa	light responsive element
SsVQ1	TATA-box	TACAAAA	120	7	-	Oryza sativa	core promoter element around -30 of transcription start
SsVQ1	TATA-box	TATA	135	4	+	Arabidopsis thaliana	core promoter element around -30 of transcription start
SsVQ1	TATA-box	ATTATA	226	6	+	Brassica napus	core promoter element around -30 of transcription start
SsVQ1	TATA-box	TATAA	227	5	-	Arabidopsis thaliana	core promoter element around -30 of transcription start
SsVQ1	TATA-box	TATA	228	4	+	Arabidopsis thaliana	core promoter element around -30 of transcription start
SsVQ1	TATA-box	TATACA	246	6	-	Helianthus annuus	core promoter element around -30 of transcription start
SsVQ1	TATA-box	TATA	248	4	+	Arabidopsis thaliana	core promoter element around -30 of transcription start
SsVQ1	TATA-box	ATTATA	289	6	+	Brassica napus	core promoter element around -30 of transcription start
SsVQ1	TATA-box	TATAA	290	5	-	Arabidopsis thaliana	core promoter element around -30 of transcription start
SsVQ1	TATA-box	TATA	291	4	+	Arabidopsis thaliana	core promoter element around -30 of transcription start
SsVQ1	TATA-box	TATAAAA	361	7	-	Pisum sativum	core promoter element around -30 of transcription start
SsVQ1	TATA-box	TATAAA	362	6	-	Helianthus annuus	core promoter element around -30 of transcription start
SsVQ1	TATA-box	TATAA	363	5	-	Arabidopsis thaliana	core promoter element around -30 of transcription start
SsVQ1	TATA-box	TATA	364	4	+	Arabidopsis thaliana	core promoter element around -30 of transcription start
SsVQ1	TATA-box	TATACA	431	6	-	Helianthus annuus	core promoter element around -30 of transcription start
SsVQ1	TATA-box	TATA	433	4	+	Arabidopsis thaliana	core promoter element around -30 of transcription start
SsVQ1	TATA-box	TATA	472	4	+	Arabidopsis thaliana	core promoter element around -30 of transcription start
SsVQ1	TATA-box	ATTATA	500	6	+	Brassica napus	core promoter element around -30 of transcription start
SsVQ1	TATA-box	TATAA	501	5	-	Arabidopsis thaliana	core promoter element around -30 of transcription start
SsVQ1	TATA-box	TATA	502	4	+	Arabidopsis thaliana	core promoter element around -30 of transcription start
SsVQ1	TATA-box	TATAA	610	5	-	Arabidopsis thaliana	core promoter element around -30 of transcription start
SsVQ1	TATA-box	TATA	611	4	+	Arabidopsis thaliana	core promoter element around -30 of transcription start
SsVQ1	TATA-box	TATACA	630	6	-	Helianthus annuus	core promoter element around -30 of transcription start
SsVQ1	TATA-box	TATA	632	4	+	Arabidopsis thaliana	core promoter element around -30 of transcription start
SsVQ1	TATA-box	TATA	664	4	+	Arabidopsis thaliana	core promoter element around -30 of transcription start
SsVQ1	TATA-box	TATA	745	4	+	Arabidopsis thaliana	core promoter element around -30 of transcription start
SsVQ1	TATA-box	TATAAAT	805	7	-	Brassica juncea	core promoter element around -30 of transcription start
SsVQ1	TATA-box	TATAAA	806	6	-	Helianthus annuus	core promoter element around -30 of transcription start
SsVQ1	TATA-box	TATAA	807	5	-	Arabidopsis thaliana	core promoter element around -30 of transcription start
SsVQ1	TATA-box	TATA	808	4	+	Arabidopsis thaliana	core promoter element around -30 of transcription start
SsVQ1	TATA-box	TATA	967	4	+	Arabidopsis thaliana	core promoter element around -30 of transcription start
SsVQ1	TATA-box	ATTATA	1277	6	+	Brassica napus	core promoter element around -30 of transcription start
SsVQ1	TATA-box	TATAA	1278	5	-	Arabidopsis thaliana	core promoter element around -30 of transcription start
SsVQ1	TATA-box	TATA	1279	4	+	Arabidopsis thaliana	core promoter element around -30 of transcription start
SsVQ1	TATA-box	TATA	1469	4	+	Arabidopsis thaliana	core promoter element around -30 of transcription start
SsVQ1	TATA-box	ATATAA	1481	6	+	Brassica oleracea	core promoter element around -30 of transcription start
SsVQ1	TATA-box	TATA	1482	4	+	Arabidopsis thaliana	core promoter element around -30 of transcription start
SsVQ1	TATA-box	TACAAAA	2386	7	+	Oryza sativa	core promoter element around -30 of transcription start
SsVQ1	TATA-box	TATAA	2458	5	-	Arabidopsis thaliana	core promoter element around -30 of transcription start
SsVQ1	TATA-box	TATA	2459	4	-	Arabidopsis thaliana	core promoter element around -30 of transcription start
SsVQ1	TATA-box	ccTATAAAaa	2665	9	-	Arabidopsis thaliana	core promoter element around -30 of transcription start
SsVQ1	TATA-box	TATA	2686	4	-	Arabidopsis thaliana	core promoter element around -30 of transcription start
SsVQ1	ATC-motif	AGTAATCT	2027	8	-	Spinacia oleracea	part of a conserved DNA module involved in light responsiveness
SsVQ1	Box 4	ATTAAT	650	6	+	Petroselinum crispum	part of a conserved DNA module involved in light responsiveness
SsVQ1	Box 4	ATTAAT	721	6	+	Petroselinum crispum	part of a conserved DNA module involved in light responsiveness
SsVQ1	Box 4	ATTAAT	1273	6	+	Petroselinum crispum	part of a conserved DNA module involved in light responsiveness
SsVQ1	Box 4	ATTAAT	1356	6	+	Petroselinum crispum	part of a conserved DNA module involved in light responsiveness
SsVQ1	A-box	CCGTCC	1216	6	+	Petroselinum crispum	cis-acting regulatory element
SsVQ1	A-box	CCGTCC	1454	6	-	Petroselinum crispum	cis-acting regulatory element
SsVQ1	Unnamed__4	CTCC	4	4	+	Petroselinum hortense
SsVQ1	Unnamed__4	CTCC	485	4	+	Petroselinum hortense
SsVQ1	Unnamed__4	CTCC	489	4	+	Petroselinum hortense
SsVQ1	Unnamed__4	CTCC	624	4	-	Petroselinum hortense
SsVQ1	Unnamed__4	CTCC	759	4	+	Petroselinum hortense
SsVQ1	Unnamed__4	CTCC	837	4	-	Petroselinum hortense
SsVQ1	Unnamed__4	CTCC	1185	4	-	Petroselinum hortense
SsVQ1	Unnamed__4	CTCC	1210	4	+	Petroselinum hortense
SsVQ1	Unnamed__4	CTCC	1214	4	+	Petroselinum hortense
SsVQ1	Unnamed__4	CTCC	1458	4	-	Petroselinum hortense
SsVQ1	Unnamed__4	CTCC	1462	4	-	Petroselinum hortense
SsVQ1	Unnamed__4	CTCC	1699	4	+	Petroselinum hortense
SsVQ1	Unnamed__4	CTCC	1711	4	+	Petroselinum hortense
SsVQ1	Unnamed__4	CTCC	1843	4	-	Petroselinum hortense
SsVQ1	Unnamed__4	CTCC	1884	4	+	Petroselinum hortense
SsVQ1	Unnamed__4	CTCC	2022	4	-	Petroselinum hortense
SsVQ1	Unnamed__4	CTCC	2047	4	+	Petroselinum hortense
SsVQ1	Unnamed__4	CTCC	2053	4	+	Petroselinum hortense
SsVQ1	Unnamed__4	CTCC	2356	4	+	Petroselinum hortense
SsVQ1	Unnamed__4	CTCC	2359	4	+	Petroselinum hortense
SsVQ1	Unnamed__4	CTCC	2428	4	-	Petroselinum hortense
SsVQ1	Unnamed__4	CTCC	2511	4	+	Petroselinum hortense
SsVQ1	Unnamed__4	CTCC	2590	4	+	Petroselinum hortense
SsVQ1	Unnamed__4	CTCC	2746	4	+	Petroselinum hortense
SsVQ1	Unnamed__4	CTCC	2889	4	-	Petroselinum hortense
SsVQ1	Unnamed__4	CTCC	2924	4	+	Petroselinum hortense
SsVQ1	Unnamed__4	CTCC	2935	4	+	Petroselinum hortense
SsVQ1	Unnamed__4	CTCC	2951	4	+	Petroselinum hortense
SsVQ1	CAT-box	GCCACT	656	6	+	Arabidopsis thaliana	cis-acting regulatory element related to meristem expression
SsVQ1	STRE	AGGGG	153	5	-	Arabidopsis thaliana
SsVQ1	STRE	AGGGG	686	5	-	Arabidopsis thaliana
SsVQ1	STRE	AGGGG	1644	5	+	Arabidopsis thaliana
SsVQ1	STRE	AGGGG	1945	5	-	Arabidopsis thaliana
SsVQ1	STRE	AGGGG	2114	5	-	Arabidopsis thaliana
SsVQ1	STRE	AGGGG	2928	5	-	Arabidopsis thaliana
SsVQ1	STRE	AGGGG	2981	5	-	Arabidopsis thaliana
SsVQ1	TCT-motif	TCTTAC	124	6	-	Arabidopsis thaliana	part of a light responsive element
SsVQ1	TCT-motif	TCTTAC	731	6	-	Arabidopsis thaliana	part of a light responsive element
SsVQ1	TCT-motif	TCTTAC	1059	6	-	Arabidopsis thaliana	part of a light responsive element
SsVQ1	TCT-motif	TCTTAC	2081	6	+	Arabidopsis thaliana	part of a light responsive element
SsVQ1	Unnamed__2	CCCCGG	1752	6	+	Zea mays
SsVQ1	Myb-binding site	CAACAG	1802	6	-	Nicotiana tabacum
SsVQ1	Myb-binding site	CAACAG	2190	6	-	Nicotiana tabacum
SsVQ1	I-box	gGATAAGGTG	1589	9	-	Zea mays	part of a light responsive element
SsVQ1	G-Box	TCCACATGGCA	1885	10	+	Triticum aestivum	cis-acting regulatory element involved in light responsiveness
SsVQ10	G-Box	CACGTG	573	6	+	Pisum sativum	cis-acting regulatory element involved in light responsiveness
SsVQ10	G-Box	CACGTG	2552	6	-	Pisum sativum	cis-acting regulatory element involved in light responsiveness
SsVQ10	I-box	cCATATCCAAT	68	10	-	Flaveria trinervia	part of a light responsive element
SsVQ10	I-box	gGATAAGGTG	431	9	+	Zea mays	part of a light responsive element
SsVQ10	ABRE2	CCACGTGG	2551	8	-	Zea mays
SsVQ10	CAT-box	GCCACT	694	6	+	Arabidopsis thaliana	cis-acting regulatory element related to meristem expression
SsVQ10	CAT-box	GCCACT	2906	6	+	Arabidopsis thaliana	cis-acting regulatory element related to meristem expression
SsVQ10	STRE	AGGGG	2495	5	+	Arabidopsis thaliana
SsVQ10	Unnamed__4	CTCC	382	4	+	Petroselinum hortense
SsVQ10	Unnamed__4	CTCC	440	4	-	Petroselinum hortense
SsVQ10	Unnamed__4	CTCC	555	4	+	Petroselinum hortense
SsVQ10	Unnamed__4	CTCC	603	4	+	Petroselinum hortense
SsVQ10	Unnamed__4	CTCC	710	4	+	Petroselinum hortense
SsVQ10	Unnamed__4	CTCC	1996	4	-	Petroselinum hortense
SsVQ10	Unnamed__4	CTCC	2209	4	-	Petroselinum hortense
SsVQ10	Unnamed__4	CTCC	2583	4	+	Petroselinum hortense
SsVQ10	Unnamed__4	CTCC	2644	4	-	Petroselinum hortense
SsVQ10	Unnamed__4	CTCC	2679	4	-	Petroselinum hortense
SsVQ10	Unnamed__4	CTCC	2792	4	+	Petroselinum hortense
SsVQ10	Unnamed__4	CTCC	2941	4	+	Petroselinum hortense
SsVQ10	Unnamed__4	CTCC	2946	4	+	Petroselinum hortense
SsVQ10	A-box	CCGTCC	309	6	-	Petroselinum crispum	cis-acting regulatory element
SsVQ10	Box II	CCACGTGGC	2551	9	+	Petroselinum crispum	part of a light responsive element
SsVQ10	Box 4	ATTAAT	1294	6	+	Petroselinum crispum	part of a conserved DNA module involved in light responsiveness
SsVQ10	Box 4	ATTAAT	1475	6	+	Petroselinum crispum	part of a conserved DNA module involved in light responsiveness
SsVQ10	Box 4	ATTAAT	1829	6	-	Petroselinum crispum	part of a conserved DNA module involved in light responsiveness
SsVQ10	TATA-box	TATA	97	4	+	Arabidopsis thaliana	core promoter element around -30 of transcription start
SsVQ10	TATA-box	TATA	109	4	+	Arabidopsis thaliana	core promoter element around -30 of transcription start
SsVQ10	TATA-box	TATATA	298	6	+	Arabidopsis thaliana	core promoter element around -30 of transcription start
SsVQ10	TATA-box	ATATAA	299	6	+	Brassica oleracea	core promoter element around -30 of transcription start
SsVQ10	TATA-box	TATA	300	4	+	Arabidopsis thaliana	core promoter element around -30 of transcription start
SsVQ10	TATA-box	TATA	345	4	+	Arabidopsis thaliana	core promoter element around -30 of transcription start
SsVQ10	TATA-box	TATA	679	4	+	Arabidopsis thaliana	core promoter element around -30 of transcription start
SsVQ10	TATA-box	TATA	781	4	+	Arabidopsis thaliana	core promoter element around -30 of transcription start
SsVQ10	TATA-box	TATA	861	4	+	Arabidopsis thaliana	core promoter element around -30 of transcription start
SsVQ10	TATA-box	TATAAAT	872	7	-	Brassica juncea	core promoter element around -30 of transcription start
SsVQ10	TATA-box	TATAAA	873	6	-	Helianthus annuus	core promoter element around -30 of transcription start
SsVQ10	TATA-box	TATAA	874	5	-	Arabidopsis thaliana	core promoter element around -30 of transcription start
SsVQ10	TATA-box	TATA	875	4	+	Arabidopsis thaliana	core promoter element around -30 of transcription start
SsVQ10	TATA-box	ATATAA	913	6	+	Brassica oleracea	core promoter element around -30 of transcription start
SsVQ10	TATA-box	TATA	914	4	+	Arabidopsis thaliana	core promoter element around -30 of transcription start
SsVQ10	TATA-box	TATTTAAA	928	8	-	Arabidopsis thaliana	core promoter element around -30 of transcription start
SsVQ10	TATA-box	TACAAAA	1004	7	+	Oryza sativa	core promoter element around -30 of transcription start
SsVQ10	TATA-box	TATATA	1149	6	+	Arabidopsis thaliana	core promoter element around -30 of transcription start
SsVQ10	TATA-box	ATATAT	1150	6	+	Brassica napus	core promoter element around -30 of transcription start
SsVQ10	TATA-box	TATA	1151	4	+	Arabidopsis thaliana	core promoter element around -30 of transcription start
SsVQ10	TATA-box	TATAAAA	1167	7	-	Pisum sativum	core promoter element around -30 of transcription start
SsVQ10	TATA-box	TATAAA	1168	6	-	Helianthus annuus	core promoter element around -30 of transcription start
SsVQ10	TATA-box	TATAA	1169	5	-	Arabidopsis thaliana	core promoter element around -30 of transcription start
SsVQ10	TATA-box	TATA	1170	4	+	Arabidopsis thaliana	core promoter element around -30 of transcription start
SsVQ10	TATA-box	TATA	1180	4	+	Arabidopsis thaliana	core promoter element around -30 of transcription start
SsVQ10	TATA-box	ATATAA	1250	6	+	Brassica oleracea	core promoter element around -30 of transcription start
SsVQ10	TATA-box	TATA	1251	4	+	Arabidopsis thaliana	core promoter element around -30 of transcription start
SsVQ10	TATA-box	ATATAA	1274	6	+	Brassica oleracea	core promoter element around -30 of transcription start
SsVQ10	TATA-box	TATA	1275	4	+	Arabidopsis thaliana	core promoter element around -30 of transcription start
SsVQ10	TATA-box	TATA	1291	4	+	Arabidopsis thaliana	core promoter element around -30 of transcription start
SsVQ10	TATA-box	ATATAT	1332	6	+	Brassica napus	core promoter element around -30 of transcription start
SsVQ10	TATA-box	TATA	1333	4	+	Arabidopsis thaliana	core promoter element around -30 of transcription start
SsVQ10	TATA-box	TATATA	1367	6	+	Arabidopsis thaliana	core promoter element around -30 of transcription start
SsVQ10	TATA-box	ATATAT	1368	6	+	Brassica napus	core promoter element around -30 of transcription start
SsVQ10	TATA-box	TATA	1369	4	+	Arabidopsis thaliana	core promoter element around -30 of transcription start
SsVQ10	TATA-box	ATATAA	1451	6	+	Brassica oleracea	core promoter element around -30 of transcription start
SsVQ10	TATA-box	TATA	1452	4	+	Arabidopsis thaliana	core promoter element around -30 of transcription start
SsVQ10	TATA-box	ATATAA	1456	6	+	Brassica oleracea	core promoter element around -30 of transcription start
SsVQ10	TATA-box	TATA	1457	4	+	Arabidopsis thaliana	core promoter element around -30 of transcription start
SsVQ10	TATA-box	TATA	1472	4	+	Arabidopsis thaliana	core promoter element around -30 of transcription start
SsVQ10	TATA-box	TATA	1550	4	-	Arabidopsis thaliana	core promoter element around -30 of transcription start
SsVQ10	TATA-box	TATA	1580	4	-	Arabidopsis thaliana	core promoter element around -30 of transcription start
SsVQ10	TATA-box	TACAAAA	1600	7	-	Oryza sativa	core promoter element around -30 of transcription start
SsVQ10	TATA-box	TATAAA	1617	6	-	Helianthus annuus	core promoter element around -30 of transcription start
SsVQ10	TATA-box	TATAA	1618	5	-	Arabidopsis thaliana	core promoter element around -30 of transcription start
SsVQ10	TATA-box	TATA	1619	4	-	Arabidopsis thaliana	core promoter element around -30 of transcription start
SsVQ10	TATA-box	TATA	1759	4	-	Arabidopsis thaliana	core promoter element around -30 of transcription start
SsVQ10	TATA-box	ATATAT	1793	6	-	Brassica napus	core promoter element around -30 of transcription start
SsVQ10	TATA-box	TATA	1794	4	-	Arabidopsis thaliana	core promoter element around -30 of transcription start
SsVQ10	TATA-box	taTATAAAtc	1828	9	-	Arabidopsis thaliana	core promoter element around -30 of transcription start
SsVQ10	TATA-box	TATA	1834	4	-	Arabidopsis thaliana	core promoter element around -30 of transcription start
SsVQ10	TATA-box	TATAA	1910	5	-	Arabidopsis thaliana	core promoter element around -30 of transcription start
SsVQ10	TATA-box	TATA	1911	4	-	Arabidopsis thaliana	core promoter element around -30 of transcription start
SsVQ10	TATA-box	ATATAA	1940	6	+	Brassica oleracea	core promoter element around -30 of transcription start
SsVQ10	TATA-box	TATA	1941	4	-	Arabidopsis thaliana	core promoter element around -30 of transcription start
SsVQ10	TATA-box	TATA	2101	4	-	Arabidopsis thaliana	core promoter element around -30 of transcription start
SsVQ10	TATA-box	TATA	2303	4	-	Arabidopsis thaliana	core promoter element around -30 of transcription start
SsVQ10	TATA-box	TATAA	2411	5	-	Arabidopsis thaliana	core promoter element around -30 of transcription start
SsVQ10	TATA-box	TATA	2412	4	-	Arabidopsis thaliana	core promoter element around -30 of transcription start
SsVQ10	TATA-box	TATA	2612	4	-	Arabidopsis thaliana	core promoter element around -30 of transcription start
SsVQ10	TATA-box	ccTATAAAaa	2831	9	+	Arabidopsis thaliana	core promoter element around -30 of transcription start
SsVQ10	TATA-box	TATA	2833	4	-	Arabidopsis thaliana	core promoter element around -30 of transcription start
SsVQ10	AP-1	TGAGTTAG	1202	8	+	Arabidopsis thaliana
SsVQ10	TATA	TATAAAAT	1166	8	-	Arabidopsis thaliana
SsVQ10	TATA	TATAAAAT	1457	8	+	Arabidopsis thaliana
SsVQ10	Sp1	GGGCGG	2742	6	-	Oryza sativa	light responsive element
SsVQ10	MYC	CATTTG	809	6	+	Arabidopsis thaliana
SsVQ10	MYC	CAATTG	1425	6	+	Arabidopsis thaliana
SsVQ10	MYC	CATTTG	1701	6	-	Arabidopsis thaliana
SsVQ10	MYC	CATTTG	1880	6	-	Arabidopsis thaliana
SsVQ10	MYC	CATTTG	1966	6	+	Arabidopsis thaliana
SsVQ10	CCGTCC motif	CCGTCC	309	6	-	Nicotiana tabacum
SsVQ10	CAAT-box	CCAAT	68	5	-	Arabidopsis thaliana	common cis-acting element in promoter and enhancer regions
SsVQ10	CAAT-box	CAAAT	120	5	+	Pisum sativum	common cis-acting element in promoter and enhancer regions
SsVQ10	CAAT-box	CCCAATTT	139	8	-	Arabidopsis thaliana	common cis-acting element in promoter and enhancer regions
SsVQ10	CAAT-box	CCAAT	141	5	-	Arabidopsis thaliana	common cis-acting element in promoter and enhancer regions
SsVQ10	CAAT-box	CCAAT	174	5	-	Arabidopsis thaliana	common cis-acting element in promoter and enhancer regions
SsVQ10	CAAT-box	CAAT	213	4	-	Nicotiana glutinosa
SsVQ10	CAAT-box	CAAT	289	4	-	Nicotiana glutinosa
SsVQ10	CAAT-box	CCAAT	385	5	+	Arabidopsis thaliana	common cis-acting element in promoter and enhancer regions
SsVQ10	CAAT-box	CAAT	386	4	+	Nicotiana glutinosa
SsVQ10	CAAT-box	CAAT	460	4	-	Nicotiana glutinosa
SsVQ10	CAAT-box	CCAAT	541	5	-	Arabidopsis thaliana	common cis-acting element in promoter and enhancer regions
SsVQ10	CAAT-box	CAAT	787	4	-	Nicotiana glutinosa
SsVQ10	CAAT-box	CAAAT	810	5	-	Pisum sativum	common cis-acting element in promoter and enhancer regions
SsVQ10	CAAT-box	CAAAT	835	5	-	Pisum sativum	common cis-acting element in promoter and enhancer regions
SsVQ10	CAAT-box	CAAT	842	4	+	Nicotiana glutinosa
SsVQ10	CAAT-box	CAAT	942	4	-	Nicotiana glutinosa
SsVQ10	CAAT-box	CAAT	991	4	-	Nicotiana glutinosa
SsVQ10	CAAT-box	CAAAT	1010	5	-	Pisum sativum	common cis-acting element in promoter and enhancer regions
SsVQ10	CAAT-box	AGCTCAATTTCA	1048	11	-	Daucus carota	common cis-acting element in promoter and enhancer regions
SsVQ10	CAAT-box	CAAT	1052	4	-	Nicotiana glutinosa
SsVQ10	CAAT-box	AGCTCAATTTCA	1108	11	-	Daucus carota	common cis-acting element in promoter and enhancer regions
SsVQ10	CAAT-box	CAAT	1112	4	-	Nicotiana glutinosa
SsVQ10	CAAT-box	CAAT	1154	4	-	Nicotiana glutinosa
SsVQ10	CAAT-box	CCAAT	1161	5	+	Arabidopsis thaliana	common cis-acting element in promoter and enhancer regions
SsVQ10	CAAT-box	CAAT	1162	4	+	Nicotiana glutinosa
SsVQ10	CAAT-box	CCAAT	1242	5	-	Arabidopsis thaliana	common cis-acting element in promoter and enhancer regions
SsVQ10	CAAT-box	CCAAT	1397	5	+	Arabidopsis thaliana	common cis-acting element in promoter and enhancer regions
SsVQ10	CAAT-box	CAAT	1398	4	+	Nicotiana glutinosa
SsVQ10	CAAT-box	CAAT	1425	4	+	Nicotiana glutinosa
SsVQ10	CAAT-box	CCAAT	1427	5	-	Arabidopsis thaliana	common cis-acting element in promoter and enhancer regions
SsVQ10	CAAT-box	CAAAT	1492	5	-	Pisum sativum	common cis-acting element in promoter and enhancer regions
SsVQ10	CAAT-box	CAAAT	1606	5	-	Pisum sativum	common cis-acting element in promoter and enhancer regions
SsVQ10	CAAT-box	CAAAT	1701	5	+	Pisum sativum	common cis-acting element in promoter and enhancer regions
SsVQ10	CAAT-box	CAAAT	1726	5	-	Pisum sativum	common cis-acting element in promoter and enhancer regions
SsVQ10	CAAT-box	CAAT	1739	4	-	Nicotiana glutinosa
SsVQ10	CAAT-box	CAAAT	1880	5	+	Pisum sativum	common cis-acting element in promoter and enhancer regions
SsVQ10	CAAT-box	CAAT	1932	4	+	Nicotiana glutinosa
SsVQ10	CAAT-box	CAAAT	1967	5	-	Pisum sativum	common cis-acting element in promoter and enhancer regions
SsVQ10	CAAT-box	CAAT	1981	4	+	Nicotiana glutinosa
SsVQ10	CAAT-box	CAAT	1992	4	+	Nicotiana glutinosa
SsVQ10	CAAT-box	CAAT	2314	4	-	Nicotiana glutinosa
SsVQ10	CAAT-box	CAAAT	2431	5	-	Pisum sativum	common cis-acting element in promoter and enhancer regions
SsVQ10	CAAT-box	CAAAT	2504	5	-	Pisum sativum	common cis-acting element in promoter and enhancer regions
SsVQ10	CAAT-box	CAAT	2628	4	+	Nicotiana glutinosa
SsVQ10	CAAT-box	CCAAT	2878	5	+	Arabidopsis thaliana	common cis-acting element in promoter and enhancer regions
SsVQ10	CAAT-box	CAAT	2879	4	+	Nicotiana glutinosa
SsVQ10	CAAT-box	CAAT	2966	4	-	Nicotiana glutinosa
SsVQ10	CAAT-box	CAACCAACTCC	2979	10	-	Arabidopsis thaliana	common cis-acting element in promoter and enhancer regions
SsVQ10	GA-motif	ATAGATAA	933	8	+	Arabidopsis thaliana	part of a light responsive element
SsVQ10	ABRE3a	TACGTG	1823	6	+	Zea mays
SsVQ10	TC-rich repeats	ATTCTCTAAC	1205	9	-	Nicotiana tabacum	cis-acting element involved in defense and stress responsiveness
SsVQ10	ABRE	CACGTG	573	6	+	Arabidopsis thaliana	cis-acting element involved in the abscisic acid responsiveness
SsVQ10	ABRE	ACGTG	574	5	+	Arabidopsis thaliana	cis-acting element involved in the abscisic acid responsiveness
SsVQ10	ABRE	ACGTG	1824	5	+	Arabidopsis thaliana	cis-acting element involved in the abscisic acid responsiveness
SsVQ10	ABRE	CACGTG	2552	6	-	Arabidopsis thaliana	cis-acting element involved in the abscisic acid responsiveness
SsVQ10	ABRE	ACGTG	2553	5	+	Arabidopsis thaliana	cis-acting element involved in the abscisic acid responsiveness
SsVQ10	G-box	CACGAC	535	6	+	Zea mays	cis-acting regulatory element involved in light responsiveness
SsVQ10	G-box	CACGTG	573	6	+	Arabidopsis thaliana	cis-acting regulatory element involved in light responsiveness
SsVQ10	G-box	TACGTG	1823	6	+	Arabidopsis thaliana	cis-acting regulatory element involved in light responsiveness
SsVQ10	G-box	GCCACGTGGA	2550	10	-	Arabidopsis thaliana	cis-acting regulatory element involved in light responsiveness
SsVQ10	G-box	CACGTG	2552	6	-	Arabidopsis thaliana	cis-acting regulatory element involved in light responsiveness
SsVQ10	O2-site	GATGACATGG	2	9	+	Zea mays	cis-acting regulatory element involved in zein metabolism regulation
SsVQ10	O2-site	GATGATGTGG	432	9	+	Zea mays	cis-acting regulatory element involved in zein metabolism regulation
SsVQ10	box S	AGCCACC	353	7	+	Arabidopsis thaliana
SsVQ10	TGACG-motif	TGACG	315	5	-	Hordeum vulgare	cis-acting regulatory element involved in the MeJA-responsiveness
SsVQ10	TGACG-motif	TGACG	2338	5	-	Hordeum vulgare	cis-acting regulatory element involved in the MeJA-responsiveness
SsVQ10	TGACG-motif	TGACG	2751	5	+	Hordeum vulgare	cis-acting regulatory element involved in the MeJA-responsiveness
SsVQ10	TGACG-motif	TGACG	2927	5	-	Hordeum vulgare	cis-acting regulatory element involved in the MeJA-responsiveness
SsVQ10	CGTCA-motif	CGTCA	315	5	+	Hordeum vulgare	cis-acting regulatory element involved in the MeJA-responsiveness
SsVQ10	CGTCA-motif	CGTCA	2338	5	+	Hordeum vulgare	cis-acting regulatory element involved in the MeJA-responsiveness
SsVQ10	CGTCA-motif	CGTCA	2751	5	-	Hordeum vulgare	cis-acting regulatory element involved in the MeJA-responsiveness
SsVQ10	CGTCA-motif	CGTCA	2927	5	+	Hordeum vulgare	cis-acting regulatory element involved in the MeJA-responsiveness
SsVQ10	TCA	TCATCTTCAT	1028	10	+	Pisum sativum
SsVQ10	TCA	TCATCTTCAT	1949	10	+	Pisum sativum
SsVQ10	MBS	CAACTG	1260	6	+	Arabidopsis thaliana	MYB binding site involved in drought-inducibility
SsVQ10	MBS	CAACTG	2633	6	-	Arabidopsis thaliana	MYB binding site involved in drought-inducibility
SsVQ10	MBS	CAACTG	2980	6	-	Arabidopsis thaliana	MYB binding site involved in drought-inducibility
SsVQ10	MSA-like	(T/C)C(T/C)AACGG(T/C)(T/C)A	2899	8.5	+	Catharanthus roseus	cis-acting element involved in cell cycle regulation
SsVQ10	NON	CAACGGCCACG	2901	10	+	Nicotiana tabacum
SsVQ10	ARE	AAACCA	1264	6	-	Zea mays	cis-acting regulatory element essential for the anaerobic induction
SsVQ10	ARE	AAACCA	2883	6	+	Zea mays	cis-acting regulatory element essential for the anaerobic induction
SsVQ10	TGA-element	AACGAC	2775	6	-	Brassica oleracea	auxin-responsive element
SsVQ10	CCGTCC-box	CCGTCC	309	6	-	Petroselinum hortense
SsVQ10	ABRE4	CACGTA	1823	6	-	Zea mays
SsVQ10	MYB recognition site	CCGTTG	2868	6	-	Arabidopsis thaliana
SsVQ10	MYB recognition site	CCGTTG	2901	6	-	Arabidopsis thaliana
SsVQ10	MYB	CAACCA	623	6	-	Arabidopsis thaliana
SsVQ10	MYB	CAACCA	2031	6	-	Arabidopsis thaliana
SsVQ10	MYB	TAACCA	2825	6	-	Arabidopsis thaliana
SsVQ10	MYB	CAACCA	2984	6	-	Arabidopsis thaliana
SsVQ10	as-1	TGACG	315	5	-	Arabidopsis thaliana
SsVQ10	as-1	TGACG	2338	5	-	Arabidopsis thaliana
SsVQ10	as-1	TGACG	2751	5	+	Arabidopsis thaliana
SsVQ10	as-1	TGACG	2927	5	-	Arabidopsis thaliana
SsVQ10	Unnamed__1	CGTGG	2457	5	-	Zea mays
SsVQ10	Unnamed__1	GCCACGTGGC	2550	9	-	Petunia sp.
SsVQ10	Unnamed__1	CGTGG	2551	5	-	Zea mays
SsVQ10	Unnamed__1	CGTGG	2554	5	+	Zea mays
SsVQ10	Unnamed__1	CGTGG	2559	5	+	Zea mays
SsVQ10		motif_sequence	71	4	-	organism	short_function
SsVQ10		motif_sequence	87	4	-	organism	short_function
SsVQ10		motif_sequence	328	4	+	organism	short_function
SsVQ10		motif_sequence	409	4	+	organism	short_function
SsVQ10		motif_sequence	501	4	-	organism	short_function
SsVQ10		motif_sequence	601	4	+	organism	short_function
SsVQ10		motif_sequence	628	4	-	organism	short_function
SsVQ10		motif_sequence	700	4	-	organism	short_function
SsVQ10		motif_sequence	1030	4	+	organism	short_function
SsVQ10		motif_sequence	1951	4	+	organism	short_function
SsVQ10		motif_sequence	2286	4	-	organism	short_function
SsVQ10		motif_sequence	2385	4	+	organism	short_function
SsVQ10		motif_sequence	2452	4	+	organism	short_function
SsVQ10		motif_sequence	2491	4	-	organism	short_function
SsVQ10		motif_sequence	2568	4	+	organism	short_function
SsVQ10		motif_sequence	2809	4	+	organism	short_function
SsVQ10		motif_sequence	2939	4	+	organism	short_function
SsVQ10		motif_sequence	2944	4	+	organism	short_function
SsVQ10	CCAAT-box	CAACGG	2868	6	+	Hordeum vulgare	MYBHv1 binding site
SsVQ10	CCAAT-box	CAACGG	2901	6	+	Hordeum vulgare	MYBHv1 binding site
SsVQ10	MYB-like sequence	TAACCA	2825	6	-	Arabidopsis thaliana
SsVQ10	Unnamed__6	taTAAATATct	1941	10	+	Zea mays
SsVQ10	Myb	CAACTG	1260	6	+	Arabidopsis thaliana
SsVQ10	Myb	TAACTG	2138	6	-	Arabidopsis thaliana
SsVQ10	Myb	CAACTG	2633	6	-	Arabidopsis thaliana
SsVQ10	Myb	CAACTG	2980	6	-	Arabidopsis thaliana
SsVQ10	AT~TATA-box	TATATA	298	6	+	Arabidopsis thaliana
SsVQ10	AT~TATA-box	TATATA	1149	6	+	Arabidopsis thaliana
SsVQ10	AT~TATA-box	TATATA	1367	6	+	Arabidopsis thaliana
SsVQ11	DRE1	ACCGAGA	374	7	-	Zea mays
SsVQ11	MSA-like	TCAAACGGT	69	9	+	Catharanthus roseus	cis-acting element involved in cell cycle regulation
SsVQ11	Unnamed__4	CTCC	94	4	-	Petroselinum hortense
SsVQ11	Unnamed__4	CTCC	116	4	-	Petroselinum hortense
SsVQ11	Unnamed__4	CTCC	183	4	-	Petroselinum hortense
SsVQ11	Unnamed__4	CTCC	450	4	+	Petroselinum hortense
SsVQ11	Unnamed__4	CTCC	500	4	-	Petroselinum hortense
SsVQ11	Unnamed__4	CTCC	922	4	+	Petroselinum hortense
SsVQ11	Unnamed__4	CTCC	993	4	-	Petroselinum hortense
SsVQ11	Unnamed__4	CTCC	1006	4	-	Petroselinum hortense
SsVQ11	Unnamed__4	CTCC	1044	4	-	Petroselinum hortense
SsVQ11	Unnamed__4	CTCC	1152	4	+	Petroselinum hortense
SsVQ11	Unnamed__4	CTCC	1176	4	-	Petroselinum hortense
SsVQ11	Unnamed__4	CTCC	1228	4	+	Petroselinum hortense
SsVQ11	Unnamed__4	CTCC	1744	4	-	Petroselinum hortense
SsVQ11	Unnamed__4	CTCC	1819	4	-	Petroselinum hortense
SsVQ11	Unnamed__4	CTCC	1836	4	+	Petroselinum hortense
SsVQ11	Unnamed__4	CTCC	1895	4	-	Petroselinum hortense
SsVQ11	Unnamed__4	CTCC	1899	4	-	Petroselinum hortense
SsVQ11	Unnamed__4	CTCC	2918	4	-	Petroselinum hortense
SsVQ11	Unnamed__4	CTCC	2964	4	+	Petroselinum hortense
SsVQ11	CAT-box	GCCACT	176	6	-	Arabidopsis thaliana	cis-acting regulatory element related to meristem expression
SsVQ11	CAT-box	GCCACT	284	6	-	Arabidopsis thaliana	cis-acting regulatory element related to meristem expression
SsVQ11	CAT-box	GCCACT	2928	6	-	Arabidopsis thaliana	cis-acting regulatory element related to meristem expression
SsVQ11	STRE	AGGGG	1767	5	-	Arabidopsis thaliana
SsVQ11	CGTCA-motif	CGTCA	423	5	+	Hordeum vulgare	cis-acting regulatory element involved in the MeJA-responsiveness
SsVQ11	CGTCA-motif	CGTCA	709	5	-	Hordeum vulgare	cis-acting regulatory element involved in the MeJA-responsiveness
SsVQ11	CGTCA-motif	CGTCA	2603	5	+	Hordeum vulgare	cis-acting regulatory element involved in the MeJA-responsiveness
SsVQ11	LAMP-element	CTTTATCA	2302	8	-	Pisum sativum	part of a light responsive element
SsVQ11	MBS	CAACTG	821	6	+	Arabidopsis thaliana	MYB binding site involved in drought-inducibility
SsVQ11	MBS	CAACTG	1016	6	-	Arabidopsis thaliana	MYB binding site involved in drought-inducibility
SsVQ11	MBS	CAACTG	1301	6	-	Arabidopsis thaliana	MYB binding site involved in drought-inducibility
SsVQ11	MBS	CAACTG	1607	6	+	Arabidopsis thaliana	MYB binding site involved in drought-inducibility
SsVQ11	MBS	CAACTG	1788	6	+	Arabidopsis thaliana	MYB binding site involved in drought-inducibility
SsVQ11	MBS	CAACTG	2905	6	+	Arabidopsis thaliana	MYB binding site involved in drought-inducibility
SsVQ11	circadian	CAAAGATATC	1721	9	+	Lycopersicon esculentum	cis-acting regulatory element involved in circadian control
SsVQ11	Myb-binding site	CAACAG	221	6	+	Nicotiana tabacum
SsVQ11	Myb-binding site	CAACAG	2259	6	+	Nicotiana tabacum
SsVQ11	CCGTCC motif	CCGTCC	1542	6	-	Nicotiana tabacum
SsVQ11	CCGTCC motif	CCGTCC	2640	6	-	Nicotiana tabacum
SsVQ11	LTR	CCGAAA	1473	6	+	Hordeum vulgare	cis-acting element involved in low-temperature responsiveness
SsVQ11	MYC	CATGTG	199	6	+	Arabidopsis thaliana
SsVQ11	MYC	CATTTG	641	6	+	Arabidopsis thaliana
SsVQ11	MYC	CATTTG	958	6	-	Arabidopsis thaliana
SsVQ11	MYC	CATGTG	1241	6	-	Arabidopsis thaliana
SsVQ11	MYC	CATGTG	1443	6	-	Arabidopsis thaliana
SsVQ11	MYC	CATTTG	1462	6	+	Arabidopsis thaliana
SsVQ11	MYC	CATTTG	1814	6	+	Arabidopsis thaliana
SsVQ11	GCN4_motif	TGAGTCA	2095	7	-	Oryza sativa	cis-regulatory element involved in endosperm expression
SsVQ11	A-box	CCGTCC	1542	6	-	Petroselinum crispum	cis-acting regulatory element
SsVQ11	A-box	CCGTCC	2640	6	-	Petroselinum crispum	cis-acting regulatory element
SsVQ11	GT1-motif	GGTTAA	2585	6	+	Arabidopsis thaliana	light responsive element
SsVQ11	GT1-motif	GGTTAA	2587	6	-	Arabidopsis thaliana	light responsive element
SsVQ11	AP-1	TGAGTTAG	1808	8	-	Arabidopsis thaliana
SsVQ11	CCGTCC-box	CCGTCC	1542	6	-	Petroselinum hortense
SsVQ11	CCGTCC-box	CCGTCC	2640	6	-	Petroselinum hortense
SsVQ11	TATA-box	TATA	480	4	+	Arabidopsis thaliana	core promoter element around -30 of transcription start
SsVQ11	TATA-box	ATTATA	675	6	+	Brassica napus	core promoter element around -30 of transcription start
SsVQ11	TATA-box	TATAA	676	5	-	Arabidopsis thaliana	core promoter element around -30 of transcription start
SsVQ11	TATA-box	TATA	677	4	+	Arabidopsis thaliana	core promoter element around -30 of transcription start
SsVQ11	TATA-box	TATACA	762	6	-	Helianthus annuus	core promoter element around -30 of transcription start
SsVQ11	TATA-box	TATA	764	4	+	Arabidopsis thaliana	core promoter element around -30 of transcription start
SsVQ11	TATA-box	TATA	886	4	+	Arabidopsis thaliana	core promoter element around -30 of transcription start
SsVQ11	TATA-box	TATA	1371	4	+	Arabidopsis thaliana	core promoter element around -30 of transcription start
SsVQ11	TATA-box	TATA	1679	4	-	Arabidopsis thaliana	core promoter element around -30 of transcription start
SsVQ11	TATA-box	TATA	1829	4	-	Arabidopsis thaliana	core promoter element around -30 of transcription start
SsVQ11	TATA-box	ATATAT	2662	6	-	Brassica napus	core promoter element around -30 of transcription start
SsVQ11	TATA-box	TATATA	2663	6	-	Arabidopsis thaliana	core promoter element around -30 of transcription start
SsVQ11	TATA-box	ATATAT	2664	6	-	Brassica napus	core promoter element around -30 of transcription start
SsVQ11	TATA-box	TATA	2665	4	-	Arabidopsis thaliana	core promoter element around -30 of transcription start
SsVQ11	TATA-box	TATA	2686	4	-	Arabidopsis thaliana	core promoter element around -30 of transcription start
SsVQ11	TATA-box	ATTATA	2805	6	+	Brassica napus	core promoter element around -30 of transcription start
SsVQ11	TATA-box	TATAA	2806	5	-	Arabidopsis thaliana	core promoter element around -30 of transcription start
SsVQ11	TATA-box	TATA	2807	4	-	Arabidopsis thaliana	core promoter element around -30 of transcription start
SsVQ11	TATA-box	TATATAA	2858	7	-	Arabidopsis thaliana	core promoter element around -30 of transcription start
SsVQ11	TATA-box	TATATA	2859	6	-	Arabidopsis thaliana	core promoter element around -30 of transcription start
SsVQ11	TATA-box	ATATAT	2860	6	-	Brassica napus	core promoter element around -30 of transcription start
SsVQ11	TATA-box	TATA	2861	4	-	Arabidopsis thaliana	core promoter element around -30 of transcription start
SsVQ11	ARE	AAACCA	406	6	+	Zea mays	cis-acting regulatory element essential for the anaerobic induction
SsVQ11	ARE	AAACCA	962	6	-	Zea mays	cis-acting regulatory element essential for the anaerobic induction
SsVQ11	ARE	AAACCA	2144	6	+	Zea mays	cis-acting regulatory element essential for the anaerobic induction
SsVQ11		motif_sequence	148	4	+	organism	short_function
SsVQ11		motif_sequence	200	4	+	organism	short_function
SsVQ11		motif_sequence	204	4	-	organism	short_function
SsVQ11		motif_sequence	216	4	+	organism	short_function
SsVQ11		motif_sequence	343	4	+	organism	short_function
SsVQ11		motif_sequence	352	4	-	organism	short_function
SsVQ11		motif_sequence	448	4	+	organism	short_function
SsVQ11		motif_sequence	460	4	+	organism	short_function
SsVQ11		motif_sequence	671	4	-	organism	short_function
SsVQ11		motif_sequence	701	4	+	organism	short_function
SsVQ11		motif_sequence	735	4	-	organism	short_function
SsVQ11		motif_sequence	788	4	-	organism	short_function
SsVQ11		motif_sequence	1442	4	-	organism	short_function
SsVQ11		motif_sequence	1531	4	-	organism	short_function
SsVQ11		motif_sequence	1535	4	+	organism	short_function
SsVQ11		motif_sequence	1636	4	-	organism	short_function
SsVQ11		motif_sequence	1689	4	-	organism	short_function
SsVQ11		motif_sequence	1973	4	-	organism	short_function
SsVQ11		motif_sequence	2505	4	+	organism	short_function
SsVQ11		motif_sequence	2690	4	-	organism	short_function
SsVQ11		motif_sequence	2712	4	+	organism	short_function
SsVQ11		motif_sequence	2819	4	-	organism	short_function
SsVQ11	ABRE	AACCCGG	2135	7	+	Arabidopsis thaliana	cis-acting element involved in the abscisic acid responsiveness
SsVQ11	Unnamed__1	CGTGG	1685	5	-	Zea mays
SsVQ11	Unnamed__1	CGTGG	1740	5	-	Zea mays
SsVQ11	ERE	ATTTTAAA	1871	8	+	Nicotiana glutinos
SsVQ11	ERE	ATTTTAAA	2646	8	-	Nicotiana glutinos
SsVQ11	W box	TTGACC	67	6	-	Arabidopsis thaliana
SsVQ11	CAAT-box	CAAAT	63	5	-	Pisum sativum	common cis-acting element in promoter and enhancer regions
SsVQ11	CAAT-box	CAAT	81	4	+	Nicotiana glutinosa
SsVQ11	CAAT-box	CAAT	129	4	+	Nicotiana glutinosa
SsVQ11	CAAT-box	CCAAT	277	5	+	Arabidopsis thaliana	common cis-acting element in promoter and enhancer regions
SsVQ11	CAAT-box	CAAT	278	4	+	Nicotiana glutinosa
SsVQ11	CAAT-box	CAAAT	292	5	+	Pisum sativum	common cis-acting element in promoter and enhancer regions
SsVQ11	CAAT-box	CAAT	506	4	+	Nicotiana glutinosa
SsVQ11	CAAT-box	CAAAT	642	5	-	Pisum sativum	common cis-acting element in promoter and enhancer regions
SsVQ11	CAAT-box	CAAAT	743	5	-	Pisum sativum	common cis-acting element in promoter and enhancer regions
SsVQ11	CAAT-box	CAAT	771	4	-	Nicotiana glutinosa
SsVQ11	CAAT-box	CAAT	780	4	-	Nicotiana glutinosa
SsVQ11	CAAT-box	CAAT	892	4	+	Nicotiana glutinosa
SsVQ11	CAAT-box	CAAAT	958	5	+	Pisum sativum	common cis-acting element in promoter and enhancer regions
SsVQ11	CAAT-box	CCAAT	1184	5	+	Arabidopsis thaliana	common cis-acting element in promoter and enhancer regions
SsVQ11	CAAT-box	CAAT	1185	4	+	Nicotiana glutinosa
SsVQ11	CAAT-box	CAAT	1190	4	+	Nicotiana glutinosa
SsVQ11	CAAT-box	CAAT	1330	4	+	Nicotiana glutinosa
SsVQ11	CAAT-box	CAAT	1387	4	+	Nicotiana glutinosa
SsVQ11	CAAT-box	CCAAT	1411	5	+	Arabidopsis thaliana	common cis-acting element in promoter and enhancer regions
SsVQ11	CAAT-box	CAAT	1412	4	+	Nicotiana glutinosa
SsVQ11	CAAT-box	CAAAT	1463	5	-	Pisum sativum	common cis-acting element in promoter and enhancer regions
SsVQ11	CAAT-box	CAAT	1579	4	+	Nicotiana glutinosa
SsVQ11	CAAT-box	CAAAT	1815	5	-	Pisum sativum	common cis-acting element in promoter and enhancer regions
SsVQ11	CAAT-box	CAAAT	1909	5	+	Pisum sativum	common cis-acting element in promoter and enhancer regions
SsVQ11	CAAT-box	CAAT	1995	4	+	Nicotiana glutinosa
SsVQ11	CAAT-box	CCAAT	2103	5	+	Arabidopsis thaliana	common cis-acting element in promoter and enhancer regions
SsVQ11	CAAT-box	CAAT	2104	4	+	Nicotiana glutinosa
SsVQ11	CAAT-box	CCAAT	2147	5	+	Arabidopsis thaliana	common cis-acting element in promoter and enhancer regions
SsVQ11	CAAT-box	CAAT	2148	4	+	Nicotiana glutinosa
SsVQ11	CAAT-box	CAAT	2243	4	+	Nicotiana glutinosa
SsVQ11	CAAT-box	CAAT	2280	4	+	Nicotiana glutinosa
SsVQ11	CAAT-box	CAAAT	2282	5	-	Pisum sativum	common cis-acting element in promoter and enhancer regions
SsVQ11	CAAT-box	CAAT	2481	4	+	Nicotiana glutinosa
SsVQ11	CAAT-box	CAAT	2595	4	+	Nicotiana glutinosa
SsVQ11	CAAT-box	CCAAT	2613	5	+	Arabidopsis thaliana	common cis-acting element in promoter and enhancer regions
SsVQ11	CAAT-box	CAAT	2614	4	+	Nicotiana glutinosa
SsVQ11	CAAT-box	CCAAT	2622	5	-	Arabidopsis thaliana	common cis-acting element in promoter and enhancer regions
SsVQ11	CAAT-box	CAAAT	2749	5	-	Pisum sativum	common cis-acting element in promoter and enhancer regions
SsVQ11	CAAT-box	CAAT	2866	4	+	Nicotiana glutinosa
SsVQ11	CAAT-box	CAAT	2875	4	+	Nicotiana glutinosa
SsVQ11	CAAT-box	CCAAT	2881	5	-	Arabidopsis thaliana	common cis-acting element in promoter and enhancer regions
SsVQ11	CAAT-box	CAAT	2953	4	-	Nicotiana glutinosa
SsVQ11	as-1	TGACG	423	5	-	Arabidopsis thaliana
SsVQ11	as-1	TGACG	709	5	+	Arabidopsis thaliana
SsVQ11	as-1	TGACG	2603	5	-	Arabidopsis thaliana
SsVQ11	MYB	CAACAG	221	6	+	Arabidopsis thaliana
SsVQ11	MYB	CAACCA	635	6	+	Arabidopsis thaliana
SsVQ11	MYB	CAACAG	2259	6	+	Arabidopsis thaliana
SsVQ11	TGACG-motif	TGACG	423	5	-	Hordeum vulgare	cis-acting regulatory element involved in the MeJA-responsiveness
SsVQ11	TGACG-motif	TGACG	709	5	+	Hordeum vulgare	cis-acting regulatory element involved in the MeJA-responsiveness
SsVQ11	TGACG-motif	TGACG	2603	5	-	Hordeum vulgare	cis-acting regulatory element involved in the MeJA-responsiveness
SsVQ11	AT~TATA-box	TATATA	2663	6	-	Arabidopsis thaliana
SsVQ11	AT~TATA-box	TATATA	2859	6	-	Arabidopsis thaliana
SsVQ11	O2-site	GATGA(C/T)(A/G)TG(A/G)	49	8	+	Zea mays	cis-acting regulatory element involved in zein metabolism regulation
SsVQ11	Myb	CAACTG	821	6	+	Arabidopsis thaliana
SsVQ11	Myb	CAACTG	1016	6	-	Arabidopsis thaliana
SsVQ11	Myb	CAACTG	1301	6	-	Arabidopsis thaliana
SsVQ11	Myb	CAACTG	1607	6	+	Arabidopsis thaliana
SsVQ11	Myb	CAACTG	1788	6	+	Arabidopsis thaliana
SsVQ11	Myb	CAACTG	2905	6	+	Arabidopsis thaliana
SsVQ11	P-box	CCTTTTG	2030	7	+	Oryza sativa	gibberellin-responsive element
SsVQ11	GC-motif	CCCCCG	1988	6	+	Zea mays	enhancer-like element involved in anoxic specific inducibility
SsVQ12	GT1-motif	GGTTAAT	1278	7	+	Avena sativa	light responsive element
SsVQ12	GT1-motif	GGTTAA	1645	6	+	Arabidopsis thaliana	light responsive element
SsVQ12	CCGTCC-box	CCGTCC	2844	6	+	Petroselinum hortense
SsVQ12	CCGTCC-box	CCGTCC	2908	6	+	Petroselinum hortense
SsVQ12	CCGTCC-box	CCGTCC	2957	6	+	Petroselinum hortense
SsVQ12	AP-1	TGAGTTAG	1952	8	-	Arabidopsis thaliana
SsVQ12	TATA-box	TATAAA	111	6	-	Helianthus annuus	core promoter element around -30 of transcription start
SsVQ12	TATA-box	TATAA	112	5	-	Arabidopsis thaliana	core promoter element around -30 of transcription start
SsVQ12	TATA-box	TATA	113	4	+	Arabidopsis thaliana	core promoter element around -30 of transcription start
SsVQ12	TATA-box	ccTATAAAaa	662	9	+	Arabidopsis thaliana	core promoter element around -30 of transcription start
SsVQ12	TATA-box	TATA	787	4	+	Arabidopsis thaliana	core promoter element around -30 of transcription start
SsVQ12	TATA-box	TATA	855	4	+	Arabidopsis thaliana	core promoter element around -30 of transcription start
SsVQ12	TATA-box	TATAAA	920	6	-	Helianthus annuus	core promoter element around -30 of transcription start
SsVQ12	TATA-box	TATAA	921	5	-	Arabidopsis thaliana	core promoter element around -30 of transcription start
SsVQ12	TATA-box	TATA	922	4	+	Arabidopsis thaliana	core promoter element around -30 of transcription start
SsVQ12	TATA-box	TATTTAAA	979	8	+	Arabidopsis thaliana	core promoter element around -30 of transcription start
SsVQ12	TATA-box	ATATAT	1111	6	+	Brassica napus	core promoter element around -30 of transcription start
SsVQ12	TATA-box	TATA	1112	4	+	Arabidopsis thaliana	core promoter element around -30 of transcription start
SsVQ12	TATA-box	TATA	1264	4	+	Arabidopsis thaliana	core promoter element around -30 of transcription start
SsVQ12	TATA-box	TATA	1464	4	+	Arabidopsis thaliana	core promoter element around -30 of transcription start
SsVQ12	TATA-box	TATA	1540	4	-	Arabidopsis thaliana	core promoter element around -30 of transcription start
SsVQ12	TATA-box	ccTATAAAaa	1554	9	-	Arabidopsis thaliana	core promoter element around -30 of transcription start
SsVQ12	TATA-box	TATAAAA	1555	7	-	Pisum sativum	core promoter element around -30 of transcription start
SsVQ12	TATA-box	TATAAA	1556	6	-	Helianthus annuus	core promoter element around -30 of transcription start
SsVQ12	TATA-box	TATAA	1557	5	-	Arabidopsis thaliana	core promoter element around -30 of transcription start
SsVQ12	TATA-box	TATA	1558	4	-	Arabidopsis thaliana	core promoter element around -30 of transcription start
SsVQ12	TATA-box	TACATAAA	1679	8	-	Oryza sativa	core promoter element around -30 of transcription start
SsVQ12	TATA-box	TATAAAA	1844	7	-	Pisum sativum	core promoter element around -30 of transcription start
SsVQ12	TATA-box	TATAAA	1845	6	-	Helianthus annuus	core promoter element around -30 of transcription start
SsVQ12	TATA-box	TATAA	1846	5	-	Arabidopsis thaliana	core promoter element around -30 of transcription start
SsVQ12	TATA-box	TATA	1847	4	-	Arabidopsis thaliana	core promoter element around -30 of transcription start
SsVQ12	TATA-box	ATATAT	2387	6	-	Brassica napus	core promoter element around -30 of transcription start
SsVQ12	TATA-box	TATATA	2388	6	-	Arabidopsis thaliana	core promoter element around -30 of transcription start
SsVQ12	TATA-box	ATATAA	2389	6	+	Brassica oleracea	core promoter element around -30 of transcription start
SsVQ12	TATA-box	TATA	2390	4	-	Arabidopsis thaliana	core promoter element around -30 of transcription start
SsVQ12	TATA-box	ATTATA	2403	6	+	Brassica napus	core promoter element around -30 of transcription start
SsVQ12	TATA-box	TATAA	2404	5	-	Arabidopsis thaliana	core promoter element around -30 of transcription start
SsVQ12	TATA-box	TATA	2405	4	-	Arabidopsis thaliana	core promoter element around -30 of transcription start
SsVQ12	TATA-box	ATTATA	2499	6	+	Brassica napus	core promoter element around -30 of transcription start
SsVQ12	TATA-box	TATAA	2500	5	-	Arabidopsis thaliana	core promoter element around -30 of transcription start
SsVQ12	TATA-box	TATA	2501	4	-	Arabidopsis thaliana	core promoter element around -30 of transcription start
SsVQ12	TATA-box	TATATA	2507	6	-	Arabidopsis thaliana	core promoter element around -30 of transcription start
SsVQ12	TATA-box	ATATAA	2508	6	+	Brassica oleracea	core promoter element around -30 of transcription start
SsVQ12	TATA-box	TATA	2509	4	-	Arabidopsis thaliana	core promoter element around -30 of transcription start
SsVQ12	TATA-box	TATATTTATATTT	2512	12	-	Avena sativa	core promoter element around -30 of transcription start
SsVQ12	TATA-box	TATA	2515	4	-	Arabidopsis thaliana	core promoter element around -30 of transcription start
SsVQ12	TATA-box	TATA	2521	4	-	Arabidopsis thaliana	core promoter element around -30 of transcription start
SsVQ12	TATA-box	TATA	2527	4	-	Arabidopsis thaliana	core promoter element around -30 of transcription start
SsVQ12	TATA-box	ATATAA	2545	6	+	Brassica oleracea	core promoter element around -30 of transcription start
SsVQ12	TATA-box	TATA	2546	4	-	Arabidopsis thaliana	core promoter element around -30 of transcription start
SsVQ12	TATA-box	TATA	2554	4	-	Arabidopsis thaliana	core promoter element around -30 of transcription start
SsVQ12	TATA-box	TATAAAA	2558	7	-	Pisum sativum	core promoter element around -30 of transcription start
SsVQ12	TATA-box	TATAAA	2559	6	-	Helianthus annuus	core promoter element around -30 of transcription start
SsVQ12	TATA-box	TATAA	2560	5	-	Arabidopsis thaliana	core promoter element around -30 of transcription start
SsVQ12	TATA-box	TATA	2561	4	-	Arabidopsis thaliana	core promoter element around -30 of transcription start
SsVQ12	TATA-box	ATTATA	2590	6	+	Brassica napus	core promoter element around -30 of transcription start
SsVQ12	TATA-box	TATAA	2591	5	-	Arabidopsis thaliana	core promoter element around -30 of transcription start
SsVQ12	TATA-box	TATA	2592	4	-	Arabidopsis thaliana	core promoter element around -30 of transcription start
SsVQ12	TATA-box	taTATAAAg	2633	9	-	Lycopersicon esculentum	core promoter element around -30 of transcription start
SsVQ12	TATA-box	TATAAA	2634	6	-	Helianthus annuus	core promoter element around -30 of transcription start
SsVQ12	TATA-box	TATATAA	2635	7	-	Arabidopsis thaliana	core promoter element around -30 of transcription start
SsVQ12	TATA-box	TATATA	2636	6	-	Arabidopsis thaliana	core promoter element around -30 of transcription start
SsVQ12	TATA-box	ATATAT	2637	6	-	Brassica napus	core promoter element around -30 of transcription start
SsVQ12	TATA-box	TATATA	2638	6	-	Arabidopsis thaliana	core promoter element around -30 of transcription start
SsVQ12	TATA-box	ATATAT	2639	6	-	Brassica napus	core promoter element around -30 of transcription start
SsVQ12	TATA-box	TATATA	2640	6	-	Arabidopsis thaliana	core promoter element around -30 of transcription start
SsVQ12	TATA-box	TATA	2642	4	-	Arabidopsis thaliana	core promoter element around -30 of transcription start
SsVQ12	TATA-box	TATAAATA	2927	8	-	Daucus carota	core promoter element around -30 of transcription start
SsVQ12	TATA-box	TATAAAT	2928	7	-	Brassica juncea	core promoter element around -30 of transcription start
SsVQ12	TATA-box	TATAAA	2929	6	-	Helianthus annuus	core promoter element around -30 of transcription start
SsVQ12	TATA-box	TATAA	2930	5	-	Arabidopsis thaliana	core promoter element around -30 of transcription start
SsVQ12	TATA-box	TATA	2931	4	-	Arabidopsis thaliana	core promoter element around -30 of transcription start
SsVQ12	ARE	AAACCA	436	6	-	Zea mays	cis-acting regulatory element essential for the anaerobic induction
SsVQ12	ARE	AAACCA	630	6	+	Zea mays	cis-acting regulatory element essential for the anaerobic induction
SsVQ12	ARE	AAACCA	1658	6	+	Zea mays	cis-acting regulatory element essential for the anaerobic induction
SsVQ12	GATA-motif	GATAGGA	561	7	+	Arabidopsis thaliana	part of a light responsive element
SsVQ12	GATA-motif	AAGATAAGATT	2243	10	+	Arabidopsis thaliana	part of a light responsive element
SsVQ12	A-box	CCGTCC	2844	6	+	Petroselinum crispum	cis-acting regulatory element
SsVQ12	A-box	CCGTCC	2908	6	+	Petroselinum crispum	cis-acting regulatory element
SsVQ12	A-box	CCGTCC	2957	6	+	Petroselinum crispum	cis-acting regulatory element
SsVQ12	Box 4	ATTAAT	782	6	+	Petroselinum crispum	part of a conserved DNA module involved in light responsiveness
SsVQ12	Box 4	ATTAAT	1128	6	+	Petroselinum crispum	part of a conserved DNA module involved in light responsiveness
SsVQ12	Box 4	ATTAAT	1288	6	+	Petroselinum crispum	part of a conserved DNA module involved in light responsiveness
SsVQ12	Box 4	ATTAAT	2599	6	-	Petroselinum crispum	part of a conserved DNA module involved in light responsiveness
SsVQ12	Box 4	ATTAAT	2621	6	-	Petroselinum crispum	part of a conserved DNA module involved in light responsiveness
SsVQ12	MYC	CATGTG	269	6	-	Arabidopsis thaliana
SsVQ12	MYC	CATGTG	895	6	+	Arabidopsis thaliana
SsVQ12	MYC	CATTTG	1248	6	+	Arabidopsis thaliana
SsVQ12	MYC	CATTTG	1423	6	+	Arabidopsis thaliana
SsVQ12	MYC	CAATTG	1712	6	-	Arabidopsis thaliana
SsVQ12	MYC	CATGTG	1760	6	+	Arabidopsis thaliana
SsVQ12	MYC	CATGTG	2870	6	-	Arabidopsis thaliana
SsVQ12	CCGTCC motif	CCGTCC	2844	6	+	Nicotiana tabacum
SsVQ12	CCGTCC motif	CCGTCC	2908	6	+	Nicotiana tabacum
SsVQ12	CCGTCC motif	CCGTCC	2957	6	+	Nicotiana tabacum
SsVQ12	MYB recognition site	CCGTTG	1377	6	-	Arabidopsis thaliana
SsVQ12	TATA	TATAAAAT	2557	8	-	Arabidopsis thaliana
SsVQ12	Unnamed__2	AACCTAACCT	2285	9	-	Petroselinum hortense
SsVQ12	Myb-binding site	CAACAG	2675	6	-	Nicotiana tabacum
SsVQ12	MBS	CAACTG	861	6	-	Arabidopsis thaliana	MYB binding site involved in drought-inducibility
SsVQ12	MBS	CAACTG	2991	6	+	Arabidopsis thaliana	MYB binding site involved in drought-inducibility
SsVQ12	CGTCA-motif	CGTCA	1443	5	-	Hordeum vulgare	cis-acting regulatory element involved in the MeJA-responsiveness
SsVQ12	I-box	cCATATCCAAT	1777	10	-	Flaveria trinervia	part of a light responsive element
SsVQ12	I-box	cCATATCCAAT	1822	10	-	Flaveria trinervia	part of a light responsive element
SsVQ12	I-box	AAGATAAGGCT	2243	10	+	Gossypium hirsutum	part of a light responsive element
SsVQ12	I-box	AGATAAGG	2244	8	+	Triticum aestivum	part of a light responsive element
SsVQ12	G-Box	CACGTG	1198	6	+	Pisum sativum	cis-acting regulatory element involved in light responsiveness
SsVQ12	G-Box	CACGTT	2208	6	+	Pisum sativum	cis-acting regulatory element involved in light responsiveness
SsVQ12	CAT-box	GCCACT	1372	6	-	Arabidopsis thaliana	cis-acting regulatory element related to meristem expression
SsVQ12	STRE	AGGGG	294	5	+	Arabidopsis thaliana
SsVQ12	STRE	AGGGG	2114	5	+	Arabidopsis thaliana
SsVQ12	STRE	AGGGG	2451	5	+	Arabidopsis thaliana
SsVQ12	Unnamed__4	CTCC	90	4	-	Petroselinum hortense
SsVQ12	Unnamed__4	CTCC	261	4	+	Petroselinum hortense
SsVQ12	Unnamed__4	CTCC	297	4	-	Petroselinum hortense
SsVQ12	Unnamed__4	CTCC	328	4	-	Petroselinum hortense
SsVQ12	Unnamed__4	CTCC	581	4	-	Petroselinum hortense
SsVQ12	Unnamed__4	CTCC	586	4	+	Petroselinum hortense
SsVQ12	Unnamed__4	CTCC	603	4	-	Petroselinum hortense
SsVQ12	Unnamed__4	CTCC	625	4	+	Petroselinum hortense
SsVQ12	Unnamed__4	CTCC	641	4	-	Petroselinum hortense
SsVQ12	Unnamed__4	CTCC	768	4	+	Petroselinum hortense
SsVQ12	Unnamed__4	CTCC	813	4	+	Petroselinum hortense
SsVQ12	Unnamed__4	CTCC	1298	4	+	Petroselinum hortense
SsVQ12	Unnamed__4	CTCC	1501	4	+	Petroselinum hortense
SsVQ12	Unnamed__4	CTCC	1535	4	-	Petroselinum hortense
SsVQ12	Unnamed__4	CTCC	1546	4	-	Petroselinum hortense
SsVQ12	Unnamed__4	CTCC	1884	4	-	Petroselinum hortense
SsVQ12	Unnamed__4	CTCC	1974	4	-	Petroselinum hortense
SsVQ12	Unnamed__4	CTCC	2106	4	-	Petroselinum hortense
SsVQ12	Unnamed__4	CTCC	2146	4	-	Petroselinum hortense
SsVQ12	Unnamed__4	CTCC	2155	4	-	Petroselinum hortense
SsVQ12	Unnamed__4	CTCC	2646	4	+	Petroselinum hortense
SsVQ12	Unnamed__4	CTCC	2688	4	-	Petroselinum hortense
SsVQ12	Unnamed__4	CTCC	2718	4	-	Petroselinum hortense
SsVQ12	Unnamed__4	CTCC	2728	4	-	Petroselinum hortense
SsVQ12	Unnamed__4	CTCC	2831	4	+	Petroselinum hortense
SsVQ12	Unnamed__4	CTCC	2878	4	+	Petroselinum hortense
SsVQ12	Unnamed__4	CTCC	2881	4	+	Petroselinum hortense
SsVQ12	Unnamed__4	CTCC	2884	4	+	Petroselinum hortense
SsVQ12	Unnamed__4	CTCC	2894	4	+	Petroselinum hortense
SsVQ12	Unnamed__4	CTCC	2901	4	+	Petroselinum hortense
SsVQ12	Unnamed__4	CTCC	2939	4	+	Petroselinum hortense
SsVQ12	Unnamed__4	CTCC	2954	4	+	Petroselinum hortense
SsVQ12	TCT-motif	TCTTAC	2241	6	-	Arabidopsis thaliana	part of a light responsive element
SsVQ12	TCT-motif	TCTTAC	2455	6	-	Arabidopsis thaliana	part of a light responsive element
SsVQ12	TCA-element	CCATCTTTTT	2467	9	-	Nicotiana tabacum	cis-acting element involved in salicylic acid responsiveness
SsVQ12	G-box	CACGTG	1198	6	+	Arabidopsis thaliana	cis-acting regulatory element involved in light responsiveness
SsVQ12	G-box	CACGTC	1444	6	-	Zea mays	cis-acting regulatory element involved in light responsiveness
SsVQ12	MYB-like sequence	TAACCA	181	6	+	Arabidopsis thaliana
SsVQ12	MYB-like sequence	TAACCA	595	6	-	Arabidopsis thaliana
SsVQ12	MYB-like sequence	TAACCA	1277	6	-	Arabidopsis thaliana
SsVQ12	MRE	AACCTAA	2283	7	-	Petroselinum crispum	MYB binding site involved in light responsiveness
SsVQ12	WUN-motif	AAATTACT	1021	8	-	Nicotiana glutinosa
SsVQ12	WUN-motif	TTATTACAT	1696	9	+	Nicotiana glutinosa
SsVQ12	AT1-motif	AATTATTTTTTATT	969	13	+	Solanum tuberosum	part of a light responsive module
SsVQ12	Myb	CAACTG	861	6	-	Arabidopsis thaliana
SsVQ12	Myb	TAACTG	2735	6	+	Arabidopsis thaliana
SsVQ12	Myb	CAACTG	2991	6	+	Arabidopsis thaliana
SsVQ12	P-box	CCTTTTG	2317	7	-	Oryza sativa	gibberellin-responsive element
SsVQ12	TGACG-motif	TGACG	1443	5	+	Hordeum vulgare	cis-acting regulatory element involved in the MeJA-responsiveness
SsVQ12	AT~TATA-box	TATATA	2388	6	-	Arabidopsis thaliana
SsVQ12	AT~TATA-box	TATATA	2507	6	-	Arabidopsis thaliana
SsVQ12	AT~TATA-box	TATATAAA	2634	8	-	Arabidopsis thaliana
SsVQ12	AT~TATA-box	TATATA	2636	6	-	Arabidopsis thaliana
SsVQ12	AT~TATA-box	TATATA	2638	6	-	Arabidopsis thaliana
SsVQ12	AT~TATA-box	TATATA	2640	6	-	Arabidopsis thaliana
SsVQ12	MYB	TAACCA	181	6	+	Arabidopsis thaliana
SsVQ12	MYB	CAACCA	570	6	+	Arabidopsis thaliana
SsVQ12	MYB	TAACCA	595	6	-	Arabidopsis thaliana
SsVQ12	MYB	CAACCA	806	6	+	Arabidopsis thaliana
SsVQ12	MYB	CAACCA	867	6	+	Arabidopsis thaliana
SsVQ12	MYB	CAACCA	1169	6	-	Arabidopsis thaliana
SsVQ12	MYB	TAACCA	1277	6	-	Arabidopsis thaliana
SsVQ12	MYB	CAACCA	1431	6	-	Arabidopsis thaliana
SsVQ12	MYB	CAACAG	2675	6	-	Arabidopsis thaliana
SsVQ12	MYB	CAACCA	2976	6	+	Arabidopsis thaliana
SsVQ12	as-1	TGACG	1443	5	+	Arabidopsis thaliana
SsVQ12	GA-motif	ATAGATAA	2528	8	+	Arabidopsis thaliana	part of a light responsive element
SsVQ12	CAAT-box	CCAAT	143	5	-	Arabidopsis thaliana	common cis-acting element in promoter and enhancer regions
SsVQ12	CAAT-box	CAAAT	155	5	-	Pisum sativum	common cis-acting element in promoter and enhancer regions
SsVQ12	CAAT-box	CAAAT	177	5	+	Pisum sativum	common cis-acting element in promoter and enhancer regions
SsVQ12	CAAT-box	CAAT	204	4	-	Nicotiana glutinosa
SsVQ12	CAAT-box	CAAT	225	4	-	Nicotiana glutinosa
SsVQ12	CAAT-box	CAAT	384	4	+	Nicotiana glutinosa
SsVQ12	CAAT-box	CAAT	427	4	-	Nicotiana glutinosa
SsVQ12	CAAT-box	CAACCAACTCC	806	10	+	Arabidopsis thaliana	common cis-acting element in promoter and enhancer regions
SsVQ12	CAAT-box	CAAT	931	4	-	Nicotiana glutinosa
SsVQ12	CAAT-box	CAAT	1007	4	-	Nicotiana glutinosa
SsVQ12	CAAT-box	CAAAT	1033	5	-	Pisum sativum	common cis-acting element in promoter and enhancer regions
SsVQ12	CAAT-box	CAAT	1056	4	+	Nicotiana glutinosa
SsVQ12	CAAT-box	CAAT	1067	4	-	Nicotiana glutinosa
SsVQ12	CAAT-box	CAAT	1096	4	+	Nicotiana glutinosa
SsVQ12	CAAT-box	CAAT	1144	4	-	Nicotiana glutinosa
SsVQ12	CAAT-box	CAAT	1186	4	+	Nicotiana glutinosa
SsVQ12	CAAT-box	CAAT	1193	4	-	Nicotiana glutinosa
SsVQ12	CAAT-box	CAAAT	1249	5	-	Pisum sativum	common cis-acting element in promoter and enhancer regions
SsVQ12	CAAT-box	CCAAT	1273	5	+	Arabidopsis thaliana	common cis-acting element in promoter and enhancer regions
SsVQ12	CAAT-box	CAAT	1274	4	+	Nicotiana glutinosa
SsVQ12	CAAT-box	CAAAT	1292	5	-	Pisum sativum	common cis-acting element in promoter and enhancer regions
SsVQ12	CAAT-box	CAAT	1319	4	-	Nicotiana glutinosa
SsVQ12	CAAT-box	CCAAT	1403	5	+	Arabidopsis thaliana	common cis-acting element in promoter and enhancer regions
SsVQ12	CAAT-box	CAAT	1404	4	+	Nicotiana glutinosa
SsVQ12	CAAT-box	CAAAT	1424	5	-	Pisum sativum	common cis-acting element in promoter and enhancer regions
SsVQ12	CAAT-box	CAAT	1458	4	+	Nicotiana glutinosa
SsVQ12	CAAT-box	CAAT	1474	4	+	Nicotiana glutinosa
SsVQ12	CAAT-box	CAAT	1481	4	-	Nicotiana glutinosa
SsVQ12	CAAT-box	CCAAT	1543	5	-	Arabidopsis thaliana	common cis-acting element in promoter and enhancer regions
SsVQ12	CAAT-box	CAAT	1627	4	-	Nicotiana glutinosa
SsVQ12	CAAT-box	CAAT	1712	4	+	Nicotiana glutinosa
SsVQ12	CAAT-box	CAAT	1714	4	-	Nicotiana glutinosa
SsVQ12	CAAT-box	CAAAT	1777	5	-	Pisum sativum	common cis-acting element in promoter and enhancer regions
SsVQ12	CAAT-box	CAAAT	1822	5	-	Pisum sativum	common cis-acting element in promoter and enhancer regions
SsVQ12	CAAT-box	CAAT	1867	4	-	Nicotiana glutinosa
SsVQ12	CAAT-box	CCAAT	2202	5	-	Arabidopsis thaliana	common cis-acting element in promoter and enhancer regions
SsVQ12	CAAT-box	CAAT	2268	4	-	Nicotiana glutinosa
SsVQ12	CAAT-box	CAAAT	2328	5	-	Pisum sativum	common cis-acting element in promoter and enhancer regions
SsVQ12	CAAT-box	CAAAT	2661	5	-	Pisum sativum	common cis-acting element in promoter and enhancer regions
SsVQ12	CAAT-box	CAAT	2971	4	-	Nicotiana glutinosa
SsVQ12	CAAT-box	TGCCAAC	2973	7	+	Petunia hybrida	common cis-acting element in promoter and enhancer regions
SsVQ12	CCAAT-box	CAACGG	1377	6	+	Hordeum vulgare	MYBHv1 binding site
SsVQ12	AC-I	(T/C)C(T/C)(C/T)ACC(T/C)ACC	1432	8.5	-	Phaseolus vulgaris
SsVQ12	Unnamed__1	CGTGG	1197	5	-	Zea mays
SsVQ12	Unnamed__1	CGTGG	1861	5	-	Zea mays
SsVQ12	ABRE	GCCGCGTGGC	64	9	+	Oryza sativa	cis-acting element involved in the abscisic acid responsiveness
SsVQ12	ABRE	CACGTG	1198	6	+	Arabidopsis thaliana	cis-acting element involved in the abscisic acid responsiveness
SsVQ12	ABRE	ACGTG	1199	5	+	Arabidopsis thaliana	cis-acting element involved in the abscisic acid responsiveness
SsVQ12	ABRE	ACGTG	1445	5	+	Arabidopsis thaliana	cis-acting element involved in the abscisic acid responsiveness
SsVQ12	ABRE	ACGTG	2208	5	-	Arabidopsis thaliana	cis-acting element involved in the abscisic acid responsiveness
SsVQ12		motif_sequence	166	4	+	organism	short_function
SsVQ12		motif_sequence	194	4	+	organism	short_function
SsVQ12		motif_sequence	259	4	+	organism	short_function
SsVQ12		motif_sequence	272	4	+	organism	short_function
SsVQ12		motif_sequence	423	4	-	organism	short_function
SsVQ12		motif_sequence	448	4	+	organism	short_function
SsVQ12		motif_sequence	811	4	+	organism	short_function
SsVQ12		motif_sequence	949	4	+	organism	short_function
SsVQ12		motif_sequence	1078	4	+	organism	short_function
SsVQ12		motif_sequence	1107	4	-	organism	short_function
SsVQ12		motif_sequence	1204	4	+	organism	short_function
SsVQ12		motif_sequence	1301	4	+	organism	short_function
SsVQ12		motif_sequence	1307	4	+	organism	short_function
SsVQ12		motif_sequence	1667	4	+	organism	short_function
SsVQ12		motif_sequence	1985	4	-	organism	short_function
SsVQ12		motif_sequence	2018	4	-	organism	short_function
SsVQ12		motif_sequence	2047	4	-	organism	short_function
SsVQ12		motif_sequence	2117	4	-	organism	short_function
SsVQ12		motif_sequence	2703	4	+	organism	short_function
SsVQ12		motif_sequence	2773	4	-	organism	short_function
SsVQ12		motif_sequence	2817	4	+	organism	short_function
SsVQ12		motif_sequence	2869	4	-	organism	short_function
SsVQ12		motif_sequence	2952	4	+	organism	short_function
SsVQ12	AAGAA-motif	GAAAGAA	1935	7	+	Avena sativa
SsVQ13	CCGTCC-box	CCGTCC	352	6	+	Petroselinum hortense
SsVQ13	CCGTCC-box	CCGTCC	1249	6	+	Petroselinum hortense
SsVQ13	CCGTCC-box	CCGTCC	2712	6	+	Petroselinum hortense
SsVQ13	CCGTCC-box	CCGTCC	2717	6	+	Petroselinum hortense
SsVQ13	CCGTCC-box	CCGTCC	2722	6	+	Petroselinum hortense
SsVQ13	CCGTCC-box	CCGTCC	2768	6	+	Petroselinum hortense
SsVQ13	ARE	AAACCA	332	6	-	Zea mays	cis-acting regulatory element essential for the anaerobic induction
SsVQ13	ARE	AAACCA	530	6	+	Zea mays	cis-acting regulatory element essential for the anaerobic induction
SsVQ13	ARE	AAACCA	1746	6	-	Zea mays	cis-acting regulatory element essential for the anaerobic induction
SsVQ13	ARE	AAACCA	2554	6	+	Zea mays	cis-acting regulatory element essential for the anaerobic induction
SsVQ13	GATA-motif	GATAGGG	740	7	-	Pisum sativum	part of a light responsive element
SsVQ13	MYB recognition site	CCGTTG	2042	6	+	Arabidopsis thaliana
SsVQ13	MYB recognition site	CCGTTG	2077	6	+	Arabidopsis thaliana
SsVQ13	ABRE4	CACGTA	304	6	+	Zea mays
SsVQ13	ABRE4	CACGTA	363	6	+	Zea mays
SsVQ13	ABRE4	CACGTA	1408	6	+	Zea mays
SsVQ13	MBS	CAACTG	2227	6	-	Arabidopsis thaliana	MYB binding site involved in drought-inducibility
SsVQ13	MBS	CAACTG	2853	6	+	Arabidopsis thaliana	MYB binding site involved in drought-inducibility
SsVQ13	TCA	TCATCTTCAT	769	9	+	Pisum sativum
SsVQ13	CGTCA-motif	CGTCA	230	5	-	Hordeum vulgare	cis-acting regulatory element involved in the MeJA-responsiveness
SsVQ13	CGTCA-motif	CGTCA	301	5	+	Hordeum vulgare	cis-acting regulatory element involved in the MeJA-responsiveness
SsVQ13	CGTCA-motif	CGTCA	455	5	+	Hordeum vulgare	cis-acting regulatory element involved in the MeJA-responsiveness
SsVQ13	CGTCA-motif	CGTCA	749	5	-	Hordeum vulgare	cis-acting regulatory element involved in the MeJA-responsiveness
SsVQ13	CGTCA-motif	CGTCA	1636	5	-	Hordeum vulgare	cis-acting regulatory element involved in the MeJA-responsiveness
SsVQ13	CGTCA-motif	CGTCA	1666	5	+	Hordeum vulgare	cis-acting regulatory element involved in the MeJA-responsiveness
SsVQ13	CGTCA-motif	CGTCA	1711	5	+	Hordeum vulgare	cis-acting regulatory element involved in the MeJA-responsiveness
SsVQ13	CGTCA-motif	CGTCA	2081	5	-	Hordeum vulgare	cis-acting regulatory element involved in the MeJA-responsiveness
SsVQ13	CGTCA-motif	CGTCA	2233	5	+	Hordeum vulgare	cis-acting regulatory element involved in the MeJA-responsiveness
SsVQ13	CGTCA-motif	CGTCA	2976	5	+	Hordeum vulgare	cis-acting regulatory element involved in the MeJA-responsiveness
SsVQ13	Unnamed__6	taTAAATATct	1152	10	+	Zea mays
SsVQ13	L-box	attctcaCCTACCA	1267	13	+	Petroselinum hortense	part of a light responsive element
SsVQ13	MYB-like sequence	TAACCA	318	6	-	Arabidopsis thaliana
SsVQ13	AT~TATA-box	TATATA	41	6	+	Arabidopsis thaliana
SsVQ13	AT~TATA-box	TATATA	43	6	+	Arabidopsis thaliana
SsVQ13	AT~TATA-box	TATATA	1311	6	+	Arabidopsis thaliana
SsVQ13	Myb	CAACTG	2227	6	-	Arabidopsis thaliana
SsVQ13	Myb	CAACTG	2853	6	+	Arabidopsis thaliana
SsVQ13	as-1	TGACG	230	5	+	Arabidopsis thaliana
SsVQ13	as-1	TGACG	301	5	-	Arabidopsis thaliana
SsVQ13	as-1	TGACG	455	5	-	Arabidopsis thaliana
SsVQ13	as-1	TGACG	749	5	+	Arabidopsis thaliana
SsVQ13	as-1	TGACG	1636	5	+	Arabidopsis thaliana
SsVQ13	as-1	TGACG	1666	5	-	Arabidopsis thaliana
SsVQ13	as-1	TGACG	1711	5	-	Arabidopsis thaliana
SsVQ13	as-1	TGACG	2081	5	+	Arabidopsis thaliana
SsVQ13	as-1	TGACG	2233	5	-	Arabidopsis thaliana
SsVQ13	as-1	TGACG	2976	5	-	Arabidopsis thaliana
SsVQ13	MYB	TAACCA	318	6	-	Arabidopsis thaliana
SsVQ13	MYB	CAACCA	1057	6	+	Arabidopsis thaliana
SsVQ13	W box	TTGACC	867	6	-	Arabidopsis thaliana
SsVQ13	W box	TTGACC	899	6	-	Arabidopsis thaliana
SsVQ13	W box	TTGACC	1196	6	+	Arabidopsis thaliana
SsVQ13	W box	TTGACC	2761	6	+	Arabidopsis thaliana
SsVQ13	CCAAT-box	CAACGG	2042	6	-	Hordeum vulgare	MYBHv1 binding site
SsVQ13	CCAAT-box	CAACGG	2077	6	-	Hordeum vulgare	MYBHv1 binding site
SsVQ13	CARE	CAACTCAC	1593	8	-	Oryza sativa
SsVQ13	CARE	CAACTCAC	1600	8	-	Oryza sativa
SsVQ13		motif_sequence	5	4	-	organism	short_function
SsVQ13		motif_sequence	148	4	+	organism	short_function
SsVQ13		motif_sequence	348	4	+	organism	short_function
SsVQ13		motif_sequence	610	4	-	organism	short_function
SsVQ13		motif_sequence	628	4	+	organism	short_function
SsVQ13		motif_sequence	655	4	+	organism	short_function
SsVQ13		motif_sequence	724	4	+	organism	short_function
SsVQ13		motif_sequence	736	4	+	organism	short_function
SsVQ13		motif_sequence	771	4	+	organism	short_function
SsVQ13		motif_sequence	893	4	-	organism	short_function
SsVQ13		motif_sequence	912	4	-	organism	short_function
SsVQ13		motif_sequence	954	4	-	organism	short_function
SsVQ13		motif_sequence	965	4	-	organism	short_function
SsVQ13		motif_sequence	989	4	+	organism	short_function
SsVQ13		motif_sequence	1116	4	-	organism	short_function
SsVQ13		motif_sequence	1245	4	+	organism	short_function
SsVQ13		motif_sequence	1983	4	+	organism	short_function
SsVQ13		motif_sequence	2321	4	-	organism	short_function
SsVQ13		motif_sequence	2346	4	+	organism	short_function
SsVQ13		motif_sequence	2535	4	+	organism	short_function
SsVQ13		motif_sequence	2987	4	-	organism	short_function
SsVQ13	ACE	GCGACGTACC	2203	9	-	Petroselinum crispum	cis-acting element involved in light responsiveness
SsVQ13	Unnamed__1	CGTGG	164	5	-	Zea mays
SsVQ13	Unnamed__1	CGTGG	362	5	-	Zea mays
SsVQ13	Unnamed__1	CGTGG	786	5	-	Zea mays
SsVQ13	Unnamed__1	CGTGG	799	5	-	Zea mays
SsVQ13	Unnamed__1	CGTGG	1672	5	+	Zea mays
SsVQ13	Unnamed__1	CGTGG	1679	5	+	Zea mays
SsVQ13	Unnamed__1	CGTGG	2062	5	+	Zea mays
SsVQ13	Unnamed__1	CGTGG	2105	5	+	Zea mays
SsVQ13	Unnamed__1	CGTGG	2154	5	+	Zea mays
SsVQ13	Unnamed__1	CGTGG	2187	5	-	Zea mays
SsVQ13	Unnamed__1	CGTGG	2751	5	-	Zea mays
SsVQ13	Unnamed__1	CGTGG	2756	5	-	Zea mays
SsVQ13	Unnamed__1	CGTGG	2774	5	-	Zea mays
SsVQ13	Unnamed__1	CGTGG	2886	5	-	Zea mays
SsVQ13	TATA-box	TATATA	41	6	+	Arabidopsis thaliana	core promoter element around -30 of transcription start
SsVQ13	TATA-box	ATATAT	42	6	+	Brassica napus	core promoter element around -30 of transcription start
SsVQ13	TATA-box	TATATA	43	6	+	Arabidopsis thaliana	core promoter element around -30 of transcription start
SsVQ13	TATA-box	ATATAT	44	6	+	Brassica napus	core promoter element around -30 of transcription start
SsVQ13	TATA-box	TATA	45	4	+	Arabidopsis thaliana	core promoter element around -30 of transcription start
SsVQ13	TATA-box	TATA	511	4	+	Arabidopsis thaliana	core promoter element around -30 of transcription start
SsVQ13	TATA-box	ccTATAAAaa	547	9	-	Arabidopsis thaliana	core promoter element around -30 of transcription start
SsVQ13	TATA-box	ATTATA	621	6	+	Brassica napus	core promoter element around -30 of transcription start
SsVQ13	TATA-box	TATAA	622	5	-	Arabidopsis thaliana	core promoter element around -30 of transcription start
SsVQ13	TATA-box	TATA	623	4	+	Arabidopsis thaliana	core promoter element around -30 of transcription start
SsVQ13	TATA-box	TATA	1100	4	+	Arabidopsis thaliana	core promoter element around -30 of transcription start
SsVQ13	TATA-box	taTATAAAtc	1150	9	+	Arabidopsis thaliana	core promoter element around -30 of transcription start
SsVQ13	TATA-box	ATATAA	1151	6	+	Brassica oleracea	core promoter element around -30 of transcription start
SsVQ13	TATA-box	TATA	1152	4	+	Arabidopsis thaliana	core promoter element around -30 of transcription start
SsVQ13	TATA-box	TATA	1239	4	+	Arabidopsis thaliana	core promoter element around -30 of transcription start
SsVQ13	TATA-box	ATATAT	1310	6	+	Brassica napus	core promoter element around -30 of transcription start
SsVQ13	TATA-box	TATATA	1311	6	+	Arabidopsis thaliana	core promoter element around -30 of transcription start
SsVQ13	TATA-box	ATATAA	1312	6	+	Brassica oleracea	core promoter element around -30 of transcription start
SsVQ13	TATA-box	TATA	1313	4	+	Arabidopsis thaliana	core promoter element around -30 of transcription start
SsVQ13	TATA-box	TATAA	1330	5	-	Arabidopsis thaliana	core promoter element around -30 of transcription start
SsVQ13	TATA-box	TATA	1331	4	+	Arabidopsis thaliana	core promoter element around -30 of transcription start
SsVQ13	TATA-box	TATAAAA	1374	7	-	Pisum sativum	core promoter element around -30 of transcription start
SsVQ13	TATA-box	TATAAA	1375	6	-	Helianthus annuus	core promoter element around -30 of transcription start
SsVQ13	TATA-box	TATAA	1376	5	-	Arabidopsis thaliana	core promoter element around -30 of transcription start
SsVQ13	TATA-box	TATA	1377	4	+	Arabidopsis thaliana	core promoter element around -30 of transcription start
SsVQ13	TATA-box	ATATAA	1396	6	+	Brassica oleracea	core promoter element around -30 of transcription start
SsVQ13	TATA-box	TATA	1397	4	+	Arabidopsis thaliana	core promoter element around -30 of transcription start
SsVQ13	TATA-box	ATTATA	2447	6	+	Brassica napus	core promoter element around -30 of transcription start
SsVQ13	TATA-box	TATAA	2448	5	-	Arabidopsis thaliana	core promoter element around -30 of transcription start
SsVQ13	TATA-box	TATA	2449	4	-	Arabidopsis thaliana	core promoter element around -30 of transcription start
SsVQ13	TATA-box	tcTATAAATAgg	2939	11	-	Nicotiana tabacum	core promoter element around -30 of transcription start
SsVQ13	TATA-box	TATAAATA	2941	8	-	Daucus carota	core promoter element around -30 of transcription start
SsVQ13	TATA-box	TATAAAT	2942	7	-	Brassica juncea	core promoter element around -30 of transcription start
SsVQ13	TATA-box	TATAAA	2943	6	-	Helianthus annuus	core promoter element around -30 of transcription start
SsVQ13	TATA-box	TATAA	2944	5	-	Arabidopsis thaliana	core promoter element around -30 of transcription start
SsVQ13	TATA-box	TATA	2945	4	-	Arabidopsis thaliana	core promoter element around -30 of transcription start
SsVQ13	chs-CMA2a	TCACTTGA	155	8	+	Petroselinum crispum	part of a light responsive element
SsVQ13	Box 4	ATTAAT	958	6	+	Petroselinum crispum	part of a conserved DNA module involved in light responsiveness
SsVQ13	A-box	CCGTCC	352	6	+	Petroselinum crispum	cis-acting regulatory element
SsVQ13	A-box	CCGTCC	1249	6	+	Petroselinum crispum	cis-acting regulatory element
SsVQ13	A-box	CCGTCC	2712	6	+	Petroselinum crispum	cis-acting regulatory element
SsVQ13	A-box	CCGTCC	2717	6	+	Petroselinum crispum	cis-acting regulatory element
SsVQ13	A-box	CCGTCC	2722	6	+	Petroselinum crispum	cis-acting regulatory element
SsVQ13	A-box	CCGTCC	2768	6	+	Petroselinum crispum	cis-acting regulatory element
SsVQ13	TCCC-motif	TCTCCCT	737	7	+	Spinacia oleracea	part of a light responsive element
SsVQ13	CCGTCC motif	CCGTCC	352	6	+	Nicotiana tabacum
SsVQ13	CCGTCC motif	CCGTCC	1249	6	+	Nicotiana tabacum
SsVQ13	CCGTCC motif	CCGTCC	2712	6	+	Nicotiana tabacum
SsVQ13	CCGTCC motif	CCGTCC	2717	6	+	Nicotiana tabacum
SsVQ13	CCGTCC motif	CCGTCC	2722	6	+	Nicotiana tabacum
SsVQ13	CCGTCC motif	CCGTCC	2768	6	+	Nicotiana tabacum
SsVQ13	LTR	CCGAAA	1991	6	-	Hordeum vulgare	cis-acting element involved in low-temperature responsiveness
SsVQ13	MYC	CATTTG	681	6	+	Arabidopsis thaliana
SsVQ13	MYC	CATTTG	1318	6	-	Arabidopsis thaliana
SsVQ13	Sp1	GGGCGG	2282	6	-	Oryza sativa	light responsive element
SsVQ13	Sp1	GGGCGG	2804	6	-	Oryza sativa	light responsive element
SsVQ13	G-Box	CACGTG	926	6	+	Pisum sativum	cis-acting regulatory element involved in light responsiveness
SsVQ13	G-Box	CACGTT	1168	6	-	Pisum sativum	cis-acting regulatory element involved in light responsiveness
SsVQ13	G-Box	CACGTT	1814	6	-	Pisum sativum	cis-acting regulatory element involved in light responsiveness
SsVQ13	G-Box	CACGTG	2152	6	-	Pisum sativum	cis-acting regulatory element involved in light responsiveness
SsVQ13	G-Box	CACGTT	2757	6	+	Pisum sativum	cis-acting regulatory element involved in light responsiveness
SsVQ13	G-Box	CACGTG	2775	6	-	Pisum sativum	cis-acting regulatory element involved in light responsiveness
SsVQ13	Unnamed__4	CTCC	5	4	-	Petroselinum hortense
SsVQ13	Unnamed__4	CTCC	34	4	+	Petroselinum hortense
SsVQ13	Unnamed__4	CTCC	109	4	+	Petroselinum hortense
SsVQ13	Unnamed__4	CTCC	118	4	+	Petroselinum hortense
SsVQ13	Unnamed__4	CTCC	131	4	+	Petroselinum hortense
SsVQ13	Unnamed__4	CTCC	141	4	+	Petroselinum hortense
SsVQ13	Unnamed__4	CTCC	241	4	+	Petroselinum hortense
SsVQ13	Unnamed__4	CTCC	350	4	+	Petroselinum hortense
SsVQ13	Unnamed__4	CTCC	610	4	-	Petroselinum hortense
SsVQ13	Unnamed__4	CTCC	729	4	+	Petroselinum hortense
SsVQ13	Unnamed__4	CTCC	738	4	+	Petroselinum hortense
SsVQ13	Unnamed__4	CTCC	777	4	+	Petroselinum hortense
SsVQ13	Unnamed__4	CTCC	780	4	+	Petroselinum hortense
SsVQ13	Unnamed__4	CTCC	814	4	-	Petroselinum hortense
SsVQ13	Unnamed__4	CTCC	888	4	-	Petroselinum hortense
SsVQ13	Unnamed__4	CTCC	893	4	-	Petroselinum hortense
SsVQ13	Unnamed__4	CTCC	978	4	+	Petroselinum hortense
SsVQ13	Unnamed__4	CTCC	991	4	+	Petroselinum hortense
SsVQ13	Unnamed__4	CTCC	1096	4	+	Petroselinum hortense
SsVQ13	Unnamed__4	CTCC	1247	4	+	Petroselinum hortense
SsVQ13	Unnamed__4	CTCC	1275	4	+	Petroselinum hortense
SsVQ13	Unnamed__4	CTCC	1454	4	-	Petroselinum hortense
SsVQ13	Unnamed__4	CTCC	1458	4	-	Petroselinum hortense
SsVQ13	Unnamed__4	CTCC	1613	4	-	Petroselinum hortense
SsVQ13	Unnamed__4	CTCC	1657	4	+	Petroselinum hortense
SsVQ13	Unnamed__4	CTCC	1682	4	-	Petroselinum hortense
SsVQ13	Unnamed__4	CTCC	1944	4	-	Petroselinum hortense
SsVQ13	Unnamed__4	CTCC	2145	4	+	Petroselinum hortense
SsVQ13	Unnamed__4	CTCC	2258	4	+	Petroselinum hortense
SsVQ13	Unnamed__4	CTCC	2306	4	+	Petroselinum hortense
SsVQ13	Unnamed__4	CTCC	2434	4	+	Petroselinum hortense
SsVQ13	Unnamed__4	CTCC	2515	4	+	Petroselinum hortense
SsVQ13	Unnamed__4	CTCC	2800	4	-	Petroselinum hortense
SsVQ13	Unnamed__4	CTCC	2962	4	-	Petroselinum hortense
SsVQ13	CAT-box	GCCACT	2658	6	-	Arabidopsis thaliana	cis-acting regulatory element related to meristem expression
SsVQ13	STRE	AGGGG	719	5	-	Arabidopsis thaliana
SsVQ13	STRE	AGGGG	934	5	-	Arabidopsis thaliana
SsVQ13	STRE	AGGGG	1068	5	-	Arabidopsis thaliana
SsVQ13	STRE	AGGGG	2285	5	-	Arabidopsis thaliana
SsVQ13	STRE	AGGGG	2614	5	+	Arabidopsis thaliana
SsVQ13	STRE	AGGGG	2678	5	-	Arabidopsis thaliana
SsVQ13	TCT-motif	TCTTAC	366	6	-	Arabidopsis thaliana	part of a light responsive element
SsVQ13	G-box	CACGAC	165	6	+	Zea mays	cis-acting regulatory element involved in light responsiveness
SsVQ13	G-box	TACGTG	304	6	-	Arabidopsis thaliana	cis-acting regulatory element involved in light responsiveness
SsVQ13	G-box	CCACGTAA	362	8	+	Brassica napus	cis-acting regulatory element involved in light responsiveness
SsVQ13	G-box	TACGTG	363	6	-	Arabidopsis thaliana	cis-acting regulatory element involved in light responsiveness
SsVQ13	G-box	CACGTG	926	6	+	Arabidopsis thaliana	cis-acting regulatory element involved in light responsiveness
SsVQ13	G-box	TACGTG	1408	6	-	Arabidopsis thaliana	cis-acting regulatory element involved in light responsiveness
SsVQ13	G-box	CACGAC	1446	6	+	Zea mays	cis-acting regulatory element involved in light responsiveness
SsVQ13	G-box	GCCACGTGGA	2150	9	+	Arabidopsis thaliana	cis-acting regulatory element involved in light responsiveness
SsVQ13	G-box	CACGTG	2152	6	-	Arabidopsis thaliana	cis-acting regulatory element involved in light responsiveness
SsVQ13	G-box	CACGTC	2188	6	+	Zea mays	cis-acting regulatory element involved in light responsiveness
SsVQ13	G-box	CACGTC	2644	6	+	Zea mays	cis-acting regulatory element involved in light responsiveness
SsVQ13	G-box	GCCACGTGGA	2755	9	+	Arabidopsis thaliana	cis-acting regulatory element involved in light responsiveness
SsVQ13	G-box	CACGTG	2775	6	-	Arabidopsis thaliana	cis-acting regulatory element involved in light responsiveness
SsVQ13	TCA-element	CCATCTTTTT	1200	10	+	Nicotiana tabacum	cis-acting element involved in salicylic acid responsiveness
SsVQ13	TGACG-motif	TGACG	230	5	+	Hordeum vulgare	cis-acting regulatory element involved in the MeJA-responsiveness
SsVQ13	TGACG-motif	TGACG	301	5	-	Hordeum vulgare	cis-acting regulatory element involved in the MeJA-responsiveness
SsVQ13	TGACG-motif	TGACG	455	5	-	Hordeum vulgare	cis-acting regulatory element involved in the MeJA-responsiveness
SsVQ13	TGACG-motif	TGACG	749	5	+	Hordeum vulgare	cis-acting regulatory element involved in the MeJA-responsiveness
SsVQ13	TGACG-motif	TGACG	1636	5	+	Hordeum vulgare	cis-acting regulatory element involved in the MeJA-responsiveness
SsVQ13	TGACG-motif	TGACG	1666	5	-	Hordeum vulgare	cis-acting regulatory element involved in the MeJA-responsiveness
SsVQ13	TGACG-motif	TGACG	1711	5	-	Hordeum vulgare	cis-acting regulatory element involved in the MeJA-responsiveness
SsVQ13	TGACG-motif	TGACG	2081	5	+	Hordeum vulgare	cis-acting regulatory element involved in the MeJA-responsiveness
SsVQ13	TGACG-motif	TGACG	2233	5	-	Hordeum vulgare	cis-acting regulatory element involved in the MeJA-responsiveness
SsVQ13	TGACG-motif	TGACG	2976	5	-	Hordeum vulgare	cis-acting regulatory element involved in the MeJA-responsiveness
SsVQ13	O2-site	GATGATGTGG	764	9	-	Zea mays	cis-acting regulatory element involved in zein metabolism regulation
SsVQ13	O2-site	GTTGACGTGA	1634	9	+	Zea mays	cis-acting regulatory element involved in zein metabolism regulation
SsVQ13	SARE	TTCGACCATCTT	1195	11	+	Nicotiana tabacum	cis-acting element involved in salicylic acid responsiveness
SsVQ13	WRE3	CCACCT	30	6	+	Pisum sativum
SsVQ13	WRE3	CCACCT	830	6	-	Pisum sativum
SsVQ13	CAAT-box	CAAT	66	4	-	Nicotiana glutinosa
SsVQ13	CAAT-box	CCAAT	83	5	+	Arabidopsis thaliana	common cis-acting element in promoter and enhancer regions
SsVQ13	CAAT-box	CAAT	84	4	+	Nicotiana glutinosa
SsVQ13	CAAT-box	CCAAT	316	5	-	Arabidopsis thaliana	common cis-acting element in promoter and enhancer regions
SsVQ13	CAAT-box	CCAAT	416	5	+	Arabidopsis thaliana	common cis-acting element in promoter and enhancer regions
SsVQ13	CAAT-box	CAAT	417	4	+	Nicotiana glutinosa
SsVQ13	CAAT-box	CCAAT	552	5	-	Arabidopsis thaliana	common cis-acting element in promoter and enhancer regions
SsVQ13	CAAT-box	CAAT	565	4	+	Nicotiana glutinosa
SsVQ13	CAAT-box	CAAAT	682	5	-	Pisum sativum	common cis-acting element in promoter and enhancer regions
SsVQ13	CAAT-box	CAAT	694	4	+	Nicotiana glutinosa
SsVQ13	CAAT-box	CAAT	706	4	-	Nicotiana glutinosa
SsVQ13	CAAT-box	CAAT	746	4	+	Nicotiana glutinosa
SsVQ13	CAAT-box	CAAAT	1085	5	-	Pisum sativum	common cis-acting element in promoter and enhancer regions
SsVQ13	CAAT-box	CAAAT	1318	5	+	Pisum sativum	common cis-acting element in promoter and enhancer regions
SsVQ13	CAAT-box	CAAT	1433	4	-	Nicotiana glutinosa
SsVQ13	CAAT-box	CAAAT	1566	5	-	Pisum sativum	common cis-acting element in promoter and enhancer regions
SsVQ13	CAAT-box	CCAAT	1573	5	-	Arabidopsis thaliana	common cis-acting element in promoter and enhancer regions
SsVQ13	CAAT-box	CAAT	1725	4	-	Nicotiana glutinosa
SsVQ13	CAAT-box	CAAAT	1876	5	-	Pisum sativum	common cis-acting element in promoter and enhancer regions
SsVQ13	CAAT-box	CAAAT	2037	5	-	Pisum sativum	common cis-acting element in promoter and enhancer regions
SsVQ13	CAAT-box	CAAT	2423	4	-	Nicotiana glutinosa
SsVQ13	CAAT-box	CAAT	2489	4	-	Nicotiana glutinosa
SsVQ13	CAAT-box	CAAT	2495	4	+	Nicotiana glutinosa
SsVQ13	CAAT-box	CAAT	2785	4	-	Nicotiana glutinosa
SsVQ13	ABRE	AACCCGG	209	7	+	Arabidopsis thaliana	cis-acting element involved in the abscisic acid responsiveness
SsVQ13	ABRE	ACGTG	304	5	-	Arabidopsis thaliana	cis-acting element involved in the abscisic acid responsiveness
SsVQ13	ABRE	ACGTG	363	5	-	Arabidopsis thaliana	cis-acting element involved in the abscisic acid responsiveness
SsVQ13	ABRE	CACGTG	926	6	+	Arabidopsis thaliana	cis-acting element involved in the abscisic acid responsiveness
SsVQ13	ABRE	ACGTG	927	5	+	Arabidopsis thaliana	cis-acting element involved in the abscisic acid responsiveness
SsVQ13	ABRE	ACGTG	1169	5	+	Arabidopsis thaliana	cis-acting element involved in the abscisic acid responsiveness
SsVQ13	ABRE	ACGTG	1408	5	-	Arabidopsis thaliana	cis-acting element involved in the abscisic acid responsiveness
SsVQ13	ABRE	ACGTG	1815	5	+	Arabidopsis thaliana	cis-acting element involved in the abscisic acid responsiveness
SsVQ13	ABRE	GCCGCGTGGC	1965	9	+	Oryza sativa	cis-acting element involved in the abscisic acid responsiveness
SsVQ13	ABRE	CACGTG	2152	6	-	Arabidopsis thaliana	cis-acting element involved in the abscisic acid responsiveness
SsVQ13	ABRE	ACGTG	2153	5	+	Arabidopsis thaliana	cis-acting element involved in the abscisic acid responsiveness
SsVQ13	ABRE	ACGTG	2188	5	-	Arabidopsis thaliana	cis-acting element involved in the abscisic acid responsiveness
SsVQ13	ABRE	ACGTG	2644	5	-	Arabidopsis thaliana	cis-acting element involved in the abscisic acid responsiveness
SsVQ13	ABRE	ACGTG	2757	5	-	Arabidopsis thaliana	cis-acting element involved in the abscisic acid responsiveness
SsVQ13	ABRE	CACGTG	2775	6	-	Arabidopsis thaliana	cis-acting element involved in the abscisic acid responsiveness
SsVQ13	ABRE	ACGTG	2776	5	+	Arabidopsis thaliana	cis-acting element involved in the abscisic acid responsiveness
SsVQ13	AAGAA-motif	gGTAAAGAAA	867	9	+	Avena sativa
SsVQ13	DRE core	GCCGAC	192	6	+	Arabidopsis thaliana
SsVQ13	DRE core	GCCGAC	804	6	-	Arabidopsis thaliana
SsVQ13	ABRE3a	TACGTG	304	6	-	Zea mays
SsVQ13	ABRE3a	TACGTG	363	6	-	Zea mays
SsVQ13	ABRE3a	TACGTG	1408	6	-	Zea mays
SsVQ14	Unnamed__6	taTAAATATct	1160	10	+	Zea mays
SsVQ14	L-box	attctcaCCTACCA	1275	13	+	Petroselinum hortense	part of a light responsive element
SsVQ14	AT~TATA-box	TATATA	1319	6	+	Arabidopsis thaliana
SsVQ14	Myb	CAACTG	2232	6	-	Arabidopsis thaliana
SsVQ14	Myb	CAACTG	2854	6	+	Arabidopsis thaliana
SsVQ14	as-1	TGACG	760	5	+	Arabidopsis thaliana
SsVQ14	as-1	TGACG	1641	5	+	Arabidopsis thaliana
SsVQ14	as-1	TGACG	1671	5	-	Arabidopsis thaliana
SsVQ14	as-1	TGACG	1716	5	-	Arabidopsis thaliana
SsVQ14	as-1	TGACG	2086	5	+	Arabidopsis thaliana
SsVQ14	as-1	TGACG	2238	5	-	Arabidopsis thaliana
SsVQ14	as-1	TGACG	2976	5	-	Arabidopsis thaliana
SsVQ14	MYB	CAACCA	1065	6	+	Arabidopsis thaliana
SsVQ14	W box	TTGACC	877	6	-	Arabidopsis thaliana
SsVQ14	W box	TTGACC	909	6	-	Arabidopsis thaliana
SsVQ14	W box	TTGACC	1204	6	+	Arabidopsis thaliana
SsVQ14	W box	TTGACC	2763	6	+	Arabidopsis thaliana
SsVQ14	CCAAT-box	CAACGG	2047	6	-	Hordeum vulgare	MYBHv1 binding site
SsVQ14	CCAAT-box	CAACGG	2082	6	-	Hordeum vulgare	MYBHv1 binding site
SsVQ14	CARE	CAACTCAC	1598	8	-	Oryza sativa
SsVQ14	CARE	CAACTCAC	1605	8	-	Oryza sativa
SsVQ14		motif_sequence	251	4	+	organism	short_function
SsVQ14		motif_sequence	321	4	+	organism	short_function
SsVQ14		motif_sequence	622	4	-	organism	short_function
SsVQ14		motif_sequence	640	4	+	organism	short_function
SsVQ14		motif_sequence	667	4	+	organism	short_function
SsVQ14		motif_sequence	735	4	+	organism	short_function
SsVQ14		motif_sequence	747	4	+	organism	short_function
SsVQ14		motif_sequence	782	4	+	organism	short_function
SsVQ14		motif_sequence	903	4	-	organism	short_function
SsVQ14		motif_sequence	922	4	-	organism	short_function
SsVQ14		motif_sequence	963	4	-	organism	short_function
SsVQ14		motif_sequence	974	4	-	organism	short_function
SsVQ14		motif_sequence	998	4	+	organism	short_function
SsVQ14		motif_sequence	1036	4	+	organism	short_function
SsVQ14		motif_sequence	1124	4	-	organism	short_function
SsVQ14		motif_sequence	1253	4	+	organism	short_function
SsVQ14		motif_sequence	1988	4	+	organism	short_function
SsVQ14		motif_sequence	2311	4	+	organism	short_function
SsVQ14		motif_sequence	2325	4	-	organism	short_function
SsVQ14		motif_sequence	2350	4	+	organism	short_function
SsVQ14		motif_sequence	2538	4	+	organism	short_function
SsVQ14		motif_sequence	2987	4	-	organism	short_function
SsVQ14	ACE	GCGACGTACC	2208	9	-	Petroselinum crispum	cis-acting element involved in light responsiveness
SsVQ14	Unnamed__1	CGTGG	7	5	-	Zea mays
SsVQ14	Unnamed__1	CGTGG	58	5	+	Zea mays
SsVQ14	Unnamed__1	CGTGG	222	5	+	Zea mays
SsVQ14	Unnamed__1	GCCACGTGGC	361	9	+	Petunia sp.
SsVQ14	Unnamed__1	CGTGG	362	5	-	Zea mays
SsVQ14	Unnamed__1	CGTGG	429	5	+	Zea mays
SsVQ14	Unnamed__1	CGTGG	797	5	-	Zea mays
SsVQ14	Unnamed__1	CGTGG	809	5	-	Zea mays
SsVQ14	Unnamed__1	CGTGG	1677	5	+	Zea mays
SsVQ14	Unnamed__1	CGTGG	1684	5	+	Zea mays
SsVQ14	Unnamed__1	CGTGG	2067	5	+	Zea mays
SsVQ14	Unnamed__1	CGTGG	2110	5	+	Zea mays
SsVQ14	Unnamed__1	CGTGG	2159	5	+	Zea mays
SsVQ14	Unnamed__1	CGTGG	2192	5	-	Zea mays
SsVQ14	Unnamed__1	CGTGG	2753	5	-	Zea mays
SsVQ14	Unnamed__1	CGTGG	2758	5	-	Zea mays
SsVQ14	Unnamed__1	CGTGG	2775	5	-	Zea mays
SsVQ14	Unnamed__1	CGTGG	2886	5	-	Zea mays
SsVQ14	CCGTCC-box	CCGTCC	1257	6	+	Petroselinum hortense
SsVQ14	CCGTCC-box	CCGTCC	2714	6	+	Petroselinum hortense
SsVQ14	CCGTCC-box	CCGTCC	2719	6	+	Petroselinum hortense
SsVQ14	CCGTCC-box	CCGTCC	2724	6	+	Petroselinum hortense
SsVQ14	CCGTCC-box	CCGTCC	2770	6	+	Petroselinum hortense
SsVQ14	ARE	AAACCA	1751	6	-	Zea mays	cis-acting regulatory element essential for the anaerobic induction
SsVQ14	ARE	AAACCA	2557	6	+	Zea mays	cis-acting regulatory element essential for the anaerobic induction
SsVQ14	GATA-motif	GATAGGG	751	7	-	Pisum sativum	part of a light responsive element
SsVQ14	MYB recognition site	CCGTTG	2047	6	+	Arabidopsis thaliana
SsVQ14	MYB recognition site	CCGTTG	2082	6	+	Arabidopsis thaliana
SsVQ14	ABRE4	CACGTA	1416	6	+	Zea mays
SsVQ14	MBS	CAACTG	2232	6	-	Arabidopsis thaliana	MYB binding site involved in drought-inducibility
SsVQ14	MBS	CAACTG	2854	6	+	Arabidopsis thaliana	MYB binding site involved in drought-inducibility
SsVQ14	TCA	TCATCTTCAT	780	9	+	Pisum sativum
SsVQ14	CGTCA-motif	CGTCA	760	5	-	Hordeum vulgare	cis-acting regulatory element involved in the MeJA-responsiveness
SsVQ14	CGTCA-motif	CGTCA	1641	5	-	Hordeum vulgare	cis-acting regulatory element involved in the MeJA-responsiveness
SsVQ14	CGTCA-motif	CGTCA	1671	5	+	Hordeum vulgare	cis-acting regulatory element involved in the MeJA-responsiveness
SsVQ14	CGTCA-motif	CGTCA	1716	5	+	Hordeum vulgare	cis-acting regulatory element involved in the MeJA-responsiveness
SsVQ14	CGTCA-motif	CGTCA	2086	5	-	Hordeum vulgare	cis-acting regulatory element involved in the MeJA-responsiveness
SsVQ14	CGTCA-motif	CGTCA	2238	5	+	Hordeum vulgare	cis-acting regulatory element involved in the MeJA-responsiveness
SsVQ14	CGTCA-motif	CGTCA	2976	5	+	Hordeum vulgare	cis-acting regulatory element involved in the MeJA-responsiveness
SsVQ14	TCA-element	CCATCTTTTT	1208	10	+	Nicotiana tabacum	cis-acting element involved in salicylic acid responsiveness
SsVQ14	GC-motif	CCCCCG	25	6	-	Zea mays	enhancer-like element involved in anoxic specific inducibility
SsVQ14	G-box	ACACGTGGC	361	9	-	Brassica napus	cis-acting regulatory element involved in light responsiveness
SsVQ14	G-box	CACGTG	363	6	+	Arabidopsis thaliana	cis-acting regulatory element involved in light responsiveness
SsVQ14	G-box	CACGTG	936	6	+	Arabidopsis thaliana	cis-acting regulatory element involved in light responsiveness
SsVQ14	G-box	TACGTG	1416	6	-	Arabidopsis thaliana	cis-acting regulatory element involved in light responsiveness
SsVQ14	G-box	CACGAC	1454	6	+	Zea mays	cis-acting regulatory element involved in light responsiveness
SsVQ14	G-box	GCCACGTGGA	2155	9	+	Arabidopsis thaliana	cis-acting regulatory element involved in light responsiveness
SsVQ14	G-box	CACGTG	2157	6	-	Arabidopsis thaliana	cis-acting regulatory element involved in light responsiveness
SsVQ14	G-box	CACGTC	2193	6	+	Zea mays	cis-acting regulatory element involved in light responsiveness
SsVQ14	G-box	CACGTC	2646	6	+	Zea mays	cis-acting regulatory element involved in light responsiveness
SsVQ14	G-box	GCCACGTGGA	2757	9	+	Arabidopsis thaliana	cis-acting regulatory element involved in light responsiveness
SsVQ14	G-box	CACGTG	2776	6	-	Arabidopsis thaliana	cis-acting regulatory element involved in light responsiveness
SsVQ14	TGACG-motif	TGACG	760	5	+	Hordeum vulgare	cis-acting regulatory element involved in the MeJA-responsiveness
SsVQ14	TGACG-motif	TGACG	1641	5	+	Hordeum vulgare	cis-acting regulatory element involved in the MeJA-responsiveness
SsVQ14	TGACG-motif	TGACG	1671	5	-	Hordeum vulgare	cis-acting regulatory element involved in the MeJA-responsiveness
SsVQ14	TGACG-motif	TGACG	1716	5	-	Hordeum vulgare	cis-acting regulatory element involved in the MeJA-responsiveness
SsVQ14	TGACG-motif	TGACG	2086	5	+	Hordeum vulgare	cis-acting regulatory element involved in the MeJA-responsiveness
SsVQ14	TGACG-motif	TGACG	2238	5	-	Hordeum vulgare	cis-acting regulatory element involved in the MeJA-responsiveness
SsVQ14	TGACG-motif	TGACG	2976	5	-	Hordeum vulgare	cis-acting regulatory element involved in the MeJA-responsiveness
SsVQ14	O2-site	GATGATGTGG	775	9	-	Zea mays	cis-acting regulatory element involved in zein metabolism regulation
SsVQ14	O2-site	GTTGACGTGA	1639	9	+	Zea mays	cis-acting regulatory element involved in zein metabolism regulation
SsVQ14	SARE	TTCGACCATCTT	1203	11	+	Nicotiana tabacum	cis-acting element involved in salicylic acid responsiveness
SsVQ14	WRE3	CCACCT	240	6	-	Pisum sativum
SsVQ14	WRE3	CCACCT	449	6	+	Pisum sativum
SsVQ14	WRE3	CCACCT	840	6	-	Pisum sativum
SsVQ14	CAAT-box	CAAT	302	4	-	Nicotiana glutinosa
SsVQ14	CAAT-box	CAAT	577	4	+	Nicotiana glutinosa
SsVQ14	CAAT-box	CAAAT	693	5	-	Pisum sativum	common cis-acting element in promoter and enhancer regions
SsVQ14	CAAT-box	CAAT	705	4	+	Nicotiana glutinosa
SsVQ14	CAAT-box	CAAT	717	4	-	Nicotiana glutinosa
SsVQ14	CAAT-box	CAAT	757	4	+	Nicotiana glutinosa
SsVQ14	CAAT-box	CAAAT	1093	5	-	Pisum sativum	common cis-acting element in promoter and enhancer regions
SsVQ14	CAAT-box	CAAAT	1326	5	+	Pisum sativum	common cis-acting element in promoter and enhancer regions
SsVQ14	CAAT-box	CAAT	1441	4	-	Nicotiana glutinosa
SsVQ14	CAAT-box	CAAAT	1573	5	-	Pisum sativum	common cis-acting element in promoter and enhancer regions
SsVQ14	CAAT-box	CCAAT	1580	5	-	Arabidopsis thaliana	common cis-acting element in promoter and enhancer regions
SsVQ14	CAAT-box	CAAT	1730	4	-	Nicotiana glutinosa
SsVQ14	CAAT-box	CAAAT	1881	5	-	Pisum sativum	common cis-acting element in promoter and enhancer regions
SsVQ14	CAAT-box	CAAAT	2042	5	-	Pisum sativum	common cis-acting element in promoter and enhancer regions
SsVQ14	CAAT-box	CAAT	2426	4	-	Nicotiana glutinosa
SsVQ14	CAAT-box	CAAT	2492	4	-	Nicotiana glutinosa
SsVQ14	CAAT-box	CAAT	2498	4	+	Nicotiana glutinosa
SsVQ14	CAAT-box	CAAT	2786	4	-	Nicotiana glutinosa
SsVQ14	DRE core	GCCGAC	17	6	-	Arabidopsis thaliana
SsVQ14	DRE core	GCCGAC	35	6	-	Arabidopsis thaliana
SsVQ14	DRE core	GCCGAC	52	6	-	Arabidopsis thaliana
SsVQ14	DRE core	GCCGAC	186	6	-	Arabidopsis thaliana
SsVQ14	DRE core	GCCGAC	814	6	-	Arabidopsis thaliana
SsVQ14	AAGAA-motif	gGTAAAGAAA	877	9	+	Avena sativa
SsVQ14	ABRE	GCAACGTGTC	361	9	+	Hordeum vulgare	cis-acting element involved in the abscisic acid responsiveness
SsVQ14	ABRE	CACGTG	363	6	+	Arabidopsis thaliana	cis-acting element involved in the abscisic acid responsiveness
SsVQ14	ABRE	ACGTG	364	5	+	Arabidopsis thaliana	cis-acting element involved in the abscisic acid responsiveness
SsVQ14	ABRE	CACGTG	936	6	+	Arabidopsis thaliana	cis-acting element involved in the abscisic acid responsiveness
SsVQ14	ABRE	ACGTG	937	5	+	Arabidopsis thaliana	cis-acting element involved in the abscisic acid responsiveness
SsVQ14	ABRE	ACGTG	1177	5	+	Arabidopsis thaliana	cis-acting element involved in the abscisic acid responsiveness
SsVQ14	ABRE	ACGTG	1416	5	-	Arabidopsis thaliana	cis-acting element involved in the abscisic acid responsiveness
SsVQ14	ABRE	ACGTG	1820	5	+	Arabidopsis thaliana	cis-acting element involved in the abscisic acid responsiveness
SsVQ14	ABRE	GCCGCGTGGC	1970	9	+	Oryza sativa	cis-acting element involved in the abscisic acid responsiveness
SsVQ14	ABRE	CACGTG	2157	6	-	Arabidopsis thaliana	cis-acting element involved in the abscisic acid responsiveness
SsVQ14	ABRE	ACGTG	2158	5	+	Arabidopsis thaliana	cis-acting element involved in the abscisic acid responsiveness
SsVQ14	ABRE	ACGTG	2193	5	-	Arabidopsis thaliana	cis-acting element involved in the abscisic acid responsiveness
SsVQ14	ABRE	ACGTG	2646	5	-	Arabidopsis thaliana	cis-acting element involved in the abscisic acid responsiveness
SsVQ14	ABRE	ACGTG	2759	5	-	Arabidopsis thaliana	cis-acting element involved in the abscisic acid responsiveness
SsVQ14	ABRE	CACGTG	2776	6	-	Arabidopsis thaliana	cis-acting element involved in the abscisic acid responsiveness
SsVQ14	ABRE	ACGTG	2777	5	+	Arabidopsis thaliana	cis-acting element involved in the abscisic acid responsiveness
SsVQ14	ABRE3a	TACGTG	1416	6	-	Zea mays
SsVQ14	TATA-box	ATTATA	633	6	+	Brassica napus	core promoter element around -30 of transcription start
SsVQ14	TATA-box	TATAA	634	5	-	Arabidopsis thaliana	core promoter element around -30 of transcription start
SsVQ14	TATA-box	TATA	635	4	+	Arabidopsis thaliana	core promoter element around -30 of transcription start
SsVQ14	TATA-box	TATA	1108	4	+	Arabidopsis thaliana	core promoter element around -30 of transcription start
SsVQ14	TATA-box	taTATAAAtc	1158	9	+	Arabidopsis thaliana	core promoter element around -30 of transcription start
SsVQ14	TATA-box	ATATAA	1159	6	+	Brassica oleracea	core promoter element around -30 of transcription start
SsVQ14	TATA-box	TATA	1160	4	+	Arabidopsis thaliana	core promoter element around -30 of transcription start
SsVQ14	TATA-box	TATA	1247	4	+	Arabidopsis thaliana	core promoter element around -30 of transcription start
SsVQ14	TATA-box	ATATAT	1318	6	+	Brassica napus	core promoter element around -30 of transcription start
SsVQ14	TATA-box	TATATA	1319	6	+	Arabidopsis thaliana	core promoter element around -30 of transcription start
SsVQ14	TATA-box	ATATAA	1320	6	+	Brassica oleracea	core promoter element around -30 of transcription start
SsVQ14	TATA-box	TATA	1321	4	+	Arabidopsis thaliana	core promoter element around -30 of transcription start
SsVQ14	TATA-box	TATAA	1338	5	-	Arabidopsis thaliana	core promoter element around -30 of transcription start
SsVQ14	TATA-box	TATA	1339	4	+	Arabidopsis thaliana	core promoter element around -30 of transcription start
SsVQ14	TATA-box	TATAAAA	1382	7	-	Pisum sativum	core promoter element around -30 of transcription start
SsVQ14	TATA-box	TATAAA	1383	6	-	Helianthus annuus	core promoter element around -30 of transcription start
SsVQ14	TATA-box	TATAA	1384	5	-	Arabidopsis thaliana	core promoter element around -30 of transcription start
SsVQ14	TATA-box	TATA	1385	4	+	Arabidopsis thaliana	core promoter element around -30 of transcription start
SsVQ14	TATA-box	ATATAA	1404	6	+	Brassica oleracea	core promoter element around -30 of transcription start
SsVQ14	TATA-box	TATA	1405	4	+	Arabidopsis thaliana	core promoter element around -30 of transcription start
SsVQ14	TATA-box	ATTATA	2450	6	+	Brassica napus	core promoter element around -30 of transcription start
SsVQ14	TATA-box	TATAA	2451	5	-	Arabidopsis thaliana	core promoter element around -30 of transcription start
SsVQ14	TATA-box	TATA	2452	4	-	Arabidopsis thaliana	core promoter element around -30 of transcription start
SsVQ14	TATA-box	tcTATAAATAgg	2939	11	-	Nicotiana tabacum	core promoter element around -30 of transcription start
SsVQ14	TATA-box	TATAAATA	2941	8	-	Daucus carota	core promoter element around -30 of transcription start
SsVQ14	TATA-box	TATAAAT	2942	7	-	Brassica juncea	core promoter element around -30 of transcription start
SsVQ14	TATA-box	TATAAA	2943	6	-	Helianthus annuus	core promoter element around -30 of transcription start
SsVQ14	TATA-box	TATAA	2944	5	-	Arabidopsis thaliana	core promoter element around -30 of transcription start
SsVQ14	TATA-box	TATA	2945	4	-	Arabidopsis thaliana	core promoter element around -30 of transcription start
SsVQ14	Box 4	ATTAAT	967	6	+	Petroselinum crispum	part of a conserved DNA module involved in light responsiveness
SsVQ14	A-box	CCGTCC	1257	6	+	Petroselinum crispum	cis-acting regulatory element
SsVQ14	A-box	CCGTCC	2714	6	+	Petroselinum crispum	cis-acting regulatory element
SsVQ14	A-box	CCGTCC	2719	6	+	Petroselinum crispum	cis-acting regulatory element
SsVQ14	A-box	CCGTCC	2724	6	+	Petroselinum crispum	cis-acting regulatory element
SsVQ14	A-box	CCGTCC	2770	6	+	Petroselinum crispum	cis-acting regulatory element
SsVQ14	TCCC-motif	TCTCCCT	748	7	+	Spinacia oleracea	part of a light responsive element
SsVQ14	LTR	CCGAAA	1996	6	-	Hordeum vulgare	cis-acting element involved in low-temperature responsiveness
SsVQ14	CCGTCC motif	CCGTCC	1257	6	+	Nicotiana tabacum
SsVQ14	CCGTCC motif	CCGTCC	2714	6	+	Nicotiana tabacum
SsVQ14	CCGTCC motif	CCGTCC	2719	6	+	Nicotiana tabacum
SsVQ14	CCGTCC motif	CCGTCC	2724	6	+	Nicotiana tabacum
SsVQ14	CCGTCC motif	CCGTCC	2770	6	+	Nicotiana tabacum
SsVQ14	MYC	CATTTG	692	6	+	Arabidopsis thaliana
SsVQ14	MYC	CATTTG	1326	6	-	Arabidopsis thaliana
SsVQ14	Sp1	GGGCGG	45	6	+	Oryza sativa	light responsive element
SsVQ14	Sp1	GGGCGG	102	6	+	Oryza sativa	light responsive element
SsVQ14	Sp1	GGGCGG	109	6	+	Oryza sativa	light responsive element
SsVQ14	Sp1	GGGCGG	2287	6	-	Oryza sativa	light responsive element
SsVQ14	Sp1	GGGCGG	2805	6	-	Oryza sativa	light responsive element
SsVQ14	Unnamed__2	CCCCGG	42	6	-	Zea mays
SsVQ14	Unnamed__2	CCCCGG	145	6	-	Zea mays
SsVQ14	G-Box	CACGTG	363	6	+	Pisum sativum	cis-acting regulatory element involved in light responsiveness
SsVQ14	G-Box	CACGTG	936	6	+	Pisum sativum	cis-acting regulatory element involved in light responsiveness
SsVQ14	G-Box	CACGTT	1176	6	-	Pisum sativum	cis-acting regulatory element involved in light responsiveness
SsVQ14	G-Box	CACGTT	1819	6	-	Pisum sativum	cis-acting regulatory element involved in light responsiveness
SsVQ14	G-Box	CACGTG	2157	6	-	Pisum sativum	cis-acting regulatory element involved in light responsiveness
SsVQ14	G-Box	CACGTT	2759	6	+	Pisum sativum	cis-acting regulatory element involved in light responsiveness
SsVQ14	G-Box	CACGTG	2776	6	-	Pisum sativum	cis-acting regulatory element involved in light responsiveness
SsVQ14	Unnamed__4	CTCC	78	4	-	Petroselinum hortense
SsVQ14	Unnamed__4	CTCC	149	4	-	Petroselinum hortense
SsVQ14	Unnamed__4	CTCC	225	4	-	Petroselinum hortense
SsVQ14	Unnamed__4	CTCC	238	4	-	Petroselinum hortense
SsVQ14	Unnamed__4	CTCC	244	4	-	Petroselinum hortense
SsVQ14	Unnamed__4	CTCC	377	4	-	Petroselinum hortense
SsVQ14	Unnamed__4	CTCC	413	4	+	Petroselinum hortense
SsVQ14	Unnamed__4	CTCC	622	4	-	Petroselinum hortense
SsVQ14	Unnamed__4	CTCC	740	4	+	Petroselinum hortense
SsVQ14	Unnamed__4	CTCC	749	4	+	Petroselinum hortense
SsVQ14	Unnamed__4	CTCC	788	4	+	Petroselinum hortense
SsVQ14	Unnamed__4	CTCC	791	4	+	Petroselinum hortense
SsVQ14	Unnamed__4	CTCC	824	4	-	Petroselinum hortense
SsVQ14	Unnamed__4	CTCC	898	4	-	Petroselinum hortense
SsVQ14	Unnamed__4	CTCC	903	4	-	Petroselinum hortense
SsVQ14	Unnamed__4	CTCC	987	4	+	Petroselinum hortense
SsVQ14	Unnamed__4	CTCC	1000	4	+	Petroselinum hortense
SsVQ14	Unnamed__4	CTCC	1104	4	+	Petroselinum hortense
SsVQ14	Unnamed__4	CTCC	1255	4	+	Petroselinum hortense
SsVQ14	Unnamed__4	CTCC	1283	4	+	Petroselinum hortense
SsVQ14	Unnamed__4	CTCC	1462	4	-	Petroselinum hortense
SsVQ14	Unnamed__4	CTCC	1466	4	-	Petroselinum hortense
SsVQ14	Unnamed__4	CTCC	1618	4	-	Petroselinum hortense
SsVQ14	Unnamed__4	CTCC	1662	4	+	Petroselinum hortense
SsVQ14	Unnamed__4	CTCC	1687	4	-	Petroselinum hortense
SsVQ14	Unnamed__4	CTCC	1949	4	-	Petroselinum hortense
SsVQ14	Unnamed__4	CTCC	2150	4	+	Petroselinum hortense
SsVQ14	Unnamed__4	CTCC	2263	4	+	Petroselinum hortense
SsVQ14	Unnamed__4	CTCC	2437	4	+	Petroselinum hortense
SsVQ14	Unnamed__4	CTCC	2518	4	+	Petroselinum hortense
SsVQ14	Unnamed__4	CTCC	2801	4	-	Petroselinum hortense
SsVQ14	Unnamed__4	CTCC	2962	4	-	Petroselinum hortense
SsVQ14	STRE	AGGGG	248	5	-	Arabidopsis thaliana
SsVQ14	STRE	AGGGG	282	5	-	Arabidopsis thaliana
SsVQ14	STRE	AGGGG	730	5	-	Arabidopsis thaliana
SsVQ14	STRE	AGGGG	1076	5	-	Arabidopsis thaliana
SsVQ14	STRE	AGGGG	2290	5	-	Arabidopsis thaliana
SsVQ14	STRE	AGGGG	2616	5	+	Arabidopsis thaliana
SsVQ14	STRE	AGGGG	2680	5	-	Arabidopsis thaliana
SsVQ14	CAT-box	GCCACT	2660	6	-	Arabidopsis thaliana	cis-acting regulatory element related to meristem expression
SsVQ15	Myb	CAACTG	358	6	-	Arabidopsis thaliana
SsVQ15	MRE	AACCTAA	1054	7	-	Petroselinum crispum	MYB binding site involved in light responsiveness
SsVQ15	WUN-motif	AAATTTCTT	1116	9	-	Nicotiana glutinosa
SsVQ15	TCA-element	TCAGAAGAGG	1281	9	+	Brassica oleracea	cis-acting element involved in salicylic acid responsiveness
SsVQ15	TCA-element	TCAGAAGAGG	2721	9	+	Brassica oleracea	cis-acting element involved in salicylic acid responsiveness
SsVQ15	G-box	CACGTC	1369	6	-	Zea mays	cis-acting regulatory element involved in light responsiveness
SsVQ15	GC-motif	CCCCCG	1824	6	+	Zea mays	enhancer-like element involved in anoxic specific inducibility
SsVQ15	GC-motif	CCCCCG	2258	6	-	Zea mays	enhancer-like element involved in anoxic specific inducibility
SsVQ15		motif_sequence	87	4	+	organism	short_function
SsVQ15		motif_sequence	108	4	+	organism	short_function
SsVQ15		motif_sequence	512	4	-	organism	short_function
SsVQ15		motif_sequence	642	4	+	organism	short_function
SsVQ15		motif_sequence	840	4	-	organism	short_function
SsVQ15		motif_sequence	890	4	-	organism	short_function
SsVQ15		motif_sequence	926	4	-	organism	short_function
SsVQ15		motif_sequence	1196	4	+	organism	short_function
SsVQ15		motif_sequence	1313	4	+	organism	short_function
SsVQ15		motif_sequence	1455	4	-	organism	short_function
SsVQ15		motif_sequence	1460	4	-	organism	short_function
SsVQ15		motif_sequence	1674	4	+	organism	short_function
SsVQ15		motif_sequence	1809	4	-	organism	short_function
SsVQ15		motif_sequence	2043	4	-	organism	short_function
SsVQ15		motif_sequence	2099	4	-	organism	short_function
SsVQ15		motif_sequence	2406	4	+	organism	short_function
SsVQ15		motif_sequence	2590	4	-	organism	short_function
SsVQ15		motif_sequence	2624	4	-	organism	short_function
SsVQ15		motif_sequence	2724	4	-	organism	short_function
SsVQ15		motif_sequence	2729	4	-	organism	short_function
SsVQ15		motif_sequence	2800	4	+	organism	short_function
SsVQ15		motif_sequence	2835	4	+	organism	short_function
SsVQ15		motif_sequence	2938	4	+	organism	short_function
SsVQ15		motif_sequence	2967	4	+	organism	short_function
SsVQ15	DRE core	GCCGAC	2645	6	-	Arabidopsis thaliana
SsVQ15	ABRE	ACGTG	1370	5	+	Arabidopsis thaliana	cis-acting element involved in the abscisic acid responsiveness
SsVQ15	AAGAA-motif	GAAAGAA	816	7	+	Avena sativa
SsVQ15	AAGAA-motif	GAAAGAA	2421	7	+	Avena sativa
SsVQ15	TC-rich repeats	GTTTTCTTAC	1162	9	+	Nicotiana tabacum	cis-acting element involved in defense and stress responsiveness
SsVQ15	TC-rich repeats	GTTTTCTTAC	1723	9	-	Nicotiana tabacum	cis-acting element involved in defense and stress responsiveness
SsVQ15	Unnamed__1	CGTGG	2843	5	-	Zea mays
SsVQ15	W box	TTGACC	1834	6	-	Arabidopsis thaliana
SsVQ15	W box	TTGACC	1852	6	-	Arabidopsis thaliana
SsVQ15	CAAT-box	CAAT	141	4	-	Nicotiana glutinosa
SsVQ15	CAAT-box	CAAT	278	4	+	Nicotiana glutinosa
SsVQ15	CAAT-box	CAAT	443	4	+	Nicotiana glutinosa
SsVQ15	CAAT-box	CAAT	479	4	+	Nicotiana glutinosa
SsVQ15	CAAT-box	CAAAT	555	5	+	Pisum sativum	common cis-acting element in promoter and enhancer regions
SsVQ15	CAAT-box	CAAAT	648	5	+	Pisum sativum	common cis-acting element in promoter and enhancer regions
SsVQ15	CAAT-box	CAAAT	671	5	-	Pisum sativum	common cis-acting element in promoter and enhancer regions
SsVQ15	CAAT-box	CAAT	772	4	+	Nicotiana glutinosa
SsVQ15	CAAT-box	CAAT	825	4	+	Nicotiana glutinosa
SsVQ15	CAAT-box	CAAAT	848	5	-	Pisum sativum	common cis-acting element in promoter and enhancer regions
SsVQ15	CAAT-box	CAAT	960	4	-	Nicotiana glutinosa
SsVQ15	CAAT-box	CCAAT	1018	5	+	Arabidopsis thaliana	common cis-acting element in promoter and enhancer regions
SsVQ15	CAAT-box	CAAT	1019	4	+	Nicotiana glutinosa
SsVQ15	CAAT-box	CAAAT	1031	5	-	Pisum sativum	common cis-acting element in promoter and enhancer regions
SsVQ15	CAAT-box	CAAAT	1103	5	-	Pisum sativum	common cis-acting element in promoter and enhancer regions
SsVQ15	CAAT-box	CAAAT	1121	5	-	Pisum sativum	common cis-acting element in promoter and enhancer regions
SsVQ15	CAAT-box	CAAT	1172	4	-	Nicotiana glutinosa
SsVQ15	CAAT-box	CAAT	1271	4	+	Nicotiana glutinosa
SsVQ15	CAAT-box	CAAT	1345	4	+	Nicotiana glutinosa
SsVQ15	CAAT-box	CCAAT	1914	5	-	Arabidopsis thaliana	common cis-acting element in promoter and enhancer regions
SsVQ15	CAAT-box	CAAAT	1922	5	-	Pisum sativum	common cis-acting element in promoter and enhancer regions
SsVQ15	CAAT-box	CAAT	1951	4	-	Nicotiana glutinosa
SsVQ15	CAAT-box	CAAT	2088	4	+	Nicotiana glutinosa
SsVQ15	CAAT-box	CAAT	2205	4	-	Nicotiana glutinosa
SsVQ15	CAAT-box	CAAT	2250	4	-	Nicotiana glutinosa
SsVQ15	CAAT-box	CCAAT	2270	5	+	Arabidopsis thaliana	common cis-acting element in promoter and enhancer regions
SsVQ15	CAAT-box	CAAT	2271	4	+	Nicotiana glutinosa
SsVQ15	CAAT-box	CAAAT	2328	5	+	Pisum sativum	common cis-acting element in promoter and enhancer regions
SsVQ15	CAAT-box	CAAAT	2457	5	+	Pisum sativum	common cis-acting element in promoter and enhancer regions
SsVQ15	CAAT-box	CCAAT	2463	5	-	Arabidopsis thaliana	common cis-acting element in promoter and enhancer regions
SsVQ15	CAAT-box	CAAAT	2791	5	+	Pisum sativum	common cis-acting element in promoter and enhancer regions
SsVQ15	CAAT-box	CCAAT	2797	5	+	Arabidopsis thaliana	common cis-acting element in promoter and enhancer regions
SsVQ15	CAAT-box	CAAT	2798	4	+	Nicotiana glutinosa
SsVQ15	MYB	CAACAG	1876	6	-	Arabidopsis thaliana
SsVQ15	MYB	CAACCA	1965	6	-	Arabidopsis thaliana
SsVQ15	Sp1	GGGCGG	1827	6	-	Oryza sativa	light responsive element
SsVQ15	Sp1	GGGCGG	2683	6	-	Oryza sativa	light responsive element
SsVQ15	Sp1	GGGCGG	2687	6	-	Oryza sativa	light responsive element
SsVQ15	LTR	CCGAAA	381	6	-	Hordeum vulgare	cis-acting element involved in low-temperature responsiveness
SsVQ15	LTR	CCGAAA	814	6	+	Hordeum vulgare	cis-acting element involved in low-temperature responsiveness
SsVQ15	LTR	CCGAAA	1848	6	-	Hordeum vulgare	cis-acting element involved in low-temperature responsiveness
SsVQ15	LTR	CCGAAA	2555	6	+	Hordeum vulgare	cis-acting element involved in low-temperature responsiveness
SsVQ15	LTR	CCGAAA	2704	6	-	Hordeum vulgare	cis-acting element involved in low-temperature responsiveness
SsVQ15	MYC	CATTTG	847	6	+	Arabidopsis thaliana
SsVQ15	MYC	CATTTG	1102	6	+	Arabidopsis thaliana
SsVQ15	MYC	CATTTG	1921	6	+	Arabidopsis thaliana
SsVQ15	MYC	CATGTG	1961	6	-	Arabidopsis thaliana
SsVQ15	MYC	CATGTG	2345	6	-	Arabidopsis thaliana
SsVQ15	MYC	CATGTG	2537	6	-	Arabidopsis thaliana
SsVQ15	Box 4	ATTAAT	706	6	+	Petroselinum crispum	part of a conserved DNA module involved in light responsiveness
SsVQ15	Box 4	ATTAAT	774	6	+	Petroselinum crispum	part of a conserved DNA module involved in light responsiveness
SsVQ15	GATA-motif	AAGGATAAGG	1248	9	+	Solanum tuberosum	part of a light responsive element
SsVQ15	GATA-motif	AAGGATAAGG	2123	9	-	Solanum tuberosum	part of a light responsive element
SsVQ15	ARE	AAACCA	1656	6	+	Zea mays	cis-acting regulatory element essential for the anaerobic induction
SsVQ15	ARE	AAACCA	2465	6	-	Zea mays	cis-acting regulatory element essential for the anaerobic induction
SsVQ15	ATCT-motif	AATCTAATCC	2096	9	-	Pisum sativum	part of a conserved DNA module involved in light responsiveness
SsVQ15	TATA-box	TATA	225	4	+	Arabidopsis thaliana	core promoter element around -30 of transcription start
SsVQ15	TATA-box	TATA	284	4	+	Arabidopsis thaliana	core promoter element around -30 of transcription start
SsVQ15	TATA-box	TATA	346	4	+	Arabidopsis thaliana	core promoter element around -30 of transcription start
SsVQ15	TATA-box	TATAAAA	420	7	-	Pisum sativum	core promoter element around -30 of transcription start
SsVQ15	TATA-box	TATAAA	421	6	-	Helianthus annuus	core promoter element around -30 of transcription start
SsVQ15	TATA-box	TATAA	422	5	-	Arabidopsis thaliana	core promoter element around -30 of transcription start
SsVQ15	TATA-box	TATA	423	4	+	Arabidopsis thaliana	core promoter element around -30 of transcription start
SsVQ15	TATA-box	TATACA	489	6	-	Helianthus annuus	core promoter element around -30 of transcription start
SsVQ15	TATA-box	TATA	491	4	+	Arabidopsis thaliana	core promoter element around -30 of transcription start
SsVQ15	TATA-box	TATA	530	4	+	Arabidopsis thaliana	core promoter element around -30 of transcription start
SsVQ15	TATA-box	ATTATA	558	6	+	Brassica napus	core promoter element around -30 of transcription start
SsVQ15	TATA-box	TATAA	559	5	-	Arabidopsis thaliana	core promoter element around -30 of transcription start
SsVQ15	TATA-box	TATA	560	4	+	Arabidopsis thaliana	core promoter element around -30 of transcription start
SsVQ15	TATA-box	TATAA	666	5	-	Arabidopsis thaliana	core promoter element around -30 of transcription start
SsVQ15	TATA-box	TATA	667	4	+	Arabidopsis thaliana	core promoter element around -30 of transcription start
SsVQ15	TATA-box	TATACA	686	6	-	Helianthus annuus	core promoter element around -30 of transcription start
SsVQ15	TATA-box	TATA	688	4	+	Arabidopsis thaliana	core promoter element around -30 of transcription start
SsVQ15	TATA-box	TATA	720	4	+	Arabidopsis thaliana	core promoter element around -30 of transcription start
SsVQ15	TATA-box	TATA	798	4	+	Arabidopsis thaliana	core promoter element around -30 of transcription start
SsVQ15	TATA-box	TATAAAT	858	7	-	Brassica juncea	core promoter element around -30 of transcription start
SsVQ15	TATA-box	TATAAA	859	6	-	Helianthus annuus	core promoter element around -30 of transcription start
SsVQ15	TATA-box	TATAA	860	5	-	Arabidopsis thaliana	core promoter element around -30 of transcription start
SsVQ15	TATA-box	TATA	861	4	+	Arabidopsis thaliana	core promoter element around -30 of transcription start
SsVQ15	TATA-box	ATTATA	1021	6	+	Brassica napus	core promoter element around -30 of transcription start
SsVQ15	TATA-box	TATAA	1022	5	-	Arabidopsis thaliana	core promoter element around -30 of transcription start
SsVQ15	TATA-box	TATA	1023	4	+	Arabidopsis thaliana	core promoter element around -30 of transcription start
SsVQ15	TATA-box	TACAAAA	1178	7	+	Oryza sativa	core promoter element around -30 of transcription start
SsVQ15	TATA-box	TATA	1261	4	+	Arabidopsis thaliana	core promoter element around -30 of transcription start
SsVQ15	TATA-box	ATATAA	1273	6	+	Brassica oleracea	core promoter element around -30 of transcription start
SsVQ15	TATA-box	TATA	1274	4	+	Arabidopsis thaliana	core promoter element around -30 of transcription start
SsVQ15	TATA-box	TATA	1496	4	+	Arabidopsis thaliana	core promoter element around -30 of transcription start
SsVQ15	TATA-box	ccTATAAAaa	2469	9	-	Arabidopsis thaliana	core promoter element around -30 of transcription start
SsVQ15	TATA-box	TATA	2490	4	-	Arabidopsis thaliana	core promoter element around -30 of transcription start
SsVQ15	ATC-motif	AGTAATCT	2101	8	-	Spinacia oleracea	part of a conserved DNA module involved in light responsiveness
SsVQ15	DRE1	ACCGAGA	2509	7	+	Zea mays
SsVQ15	TCT-motif	TCTTAC	784	6	-	Arabidopsis thaliana	part of a light responsive element
SsVQ15	TCT-motif	TCTTAC	1114	6	-	Arabidopsis thaliana	part of a light responsive element
SsVQ15	TCT-motif	TCTTAC	2155	6	+	Arabidopsis thaliana	part of a light responsive element
SsVQ15	Unnamed__4	CTCC	66	4	+	Petroselinum hortense
SsVQ15	Unnamed__4	CTCC	89	4	+	Petroselinum hortense
SsVQ15	Unnamed__4	CTCC	95	4	+	Petroselinum hortense
SsVQ15	Unnamed__4	CTCC	209	4	+	Petroselinum hortense
SsVQ15	Unnamed__4	CTCC	543	4	+	Petroselinum hortense
SsVQ15	Unnamed__4	CTCC	547	4	+	Petroselinum hortense
SsVQ15	Unnamed__4	CTCC	680	4	-	Petroselinum hortense
SsVQ15	Unnamed__4	CTCC	812	4	+	Petroselinum hortense
SsVQ15	Unnamed__4	CTCC	890	4	-	Petroselinum hortense
SsVQ15	Unnamed__4	CTCC	1455	4	-	Petroselinum hortense
SsVQ15	Unnamed__4	CTCC	1460	4	-	Petroselinum hortense
SsVQ15	Unnamed__4	CTCC	1476	4	-	Petroselinum hortense
SsVQ15	Unnamed__4	CTCC	1479	4	-	Petroselinum hortense
SsVQ15	Unnamed__4	CTCC	1489	4	-	Petroselinum hortense
SsVQ15	Unnamed__4	CTCC	1625	4	+	Petroselinum hortense
SsVQ15	Unnamed__4	CTCC	1772	4	+	Petroselinum hortense
SsVQ15	Unnamed__4	CTCC	1784	4	+	Petroselinum hortense
SsVQ15	Unnamed__4	CTCC	1917	4	-	Petroselinum hortense
SsVQ15	Unnamed__4	CTCC	1958	4	+	Petroselinum hortense
SsVQ15	Unnamed__4	CTCC	2096	4	-	Petroselinum hortense
SsVQ15	Unnamed__4	CTCC	2121	4	+	Petroselinum hortense
SsVQ15	Unnamed__4	CTCC	2127	4	+	Petroselinum hortense
SsVQ15	Unnamed__4	CTCC	2355	4	+	Petroselinum hortense
SsVQ15	Unnamed__4	CTCC	2358	4	+	Petroselinum hortense
SsVQ15	Unnamed__4	CTCC	2550	4	+	Petroselinum hortense
SsVQ15	Unnamed__4	CTCC	2574	4	-	Petroselinum hortense
SsVQ15	Unnamed__4	CTCC	2590	4	-	Petroselinum hortense
SsVQ15	Unnamed__4	CTCC	2729	4	-	Petroselinum hortense
SsVQ15	Unnamed__4	CTCC	2775	4	+	Petroselinum hortense
SsVQ15	Unnamed__4	CTCC	2786	4	+	Petroselinum hortense
SsVQ15	Unnamed__4	CTCC	2802	4	+	Petroselinum hortense
SsVQ15	Unnamed__4	CTCC	2830	4	+	Petroselinum hortense
SsVQ15	Unnamed__4	CTCC	2866	4	+	Petroselinum hortense
SsVQ15	Unnamed__4	CTCC	2885	4	+	Petroselinum hortense
SsVQ15	Unnamed__4	CTCC	2889	4	+	Petroselinum hortense
SsVQ15	Unnamed__4	CTCC	2892	4	+	Petroselinum hortense
SsVQ15	Unnamed__4	CTCC	2898	4	+	Petroselinum hortense
SsVQ15	Unnamed__4	CTCC	2901	4	+	Petroselinum hortense
SsVQ15	Unnamed__4	CTCC	2928	4	+	Petroselinum hortense
SsVQ15	Unnamed__4	CTCC	2940	4	+	Petroselinum hortense
SsVQ15	Unnamed__4	CTCC	2955	4	+	Petroselinum hortense
SsVQ15	Unnamed__4	CTCC	2961	4	+	Petroselinum hortense
SsVQ15	Unnamed__4	CTCC	2975	4	+	Petroselinum hortense
SsVQ15	Unnamed__4	CTCC	2981	4	+	Petroselinum hortense
SsVQ15	Unnamed__4	CTCC	2987	4	+	Petroselinum hortense
SsVQ15	STRE	AGGGG	30	5	-	Arabidopsis thaliana
SsVQ15	STRE	AGGGG	1143	5	+	Arabidopsis thaliana
SsVQ15	STRE	AGGGG	1491	5	+	Arabidopsis thaliana
SsVQ15	STRE	AGGGG	1717	5	+	Arabidopsis thaliana
SsVQ15	STRE	AGGGG	2019	5	-	Arabidopsis thaliana
SsVQ15	STRE	AGGGG	2188	5	-	Arabidopsis thaliana
SsVQ15	STRE	AGGGG	2692	5	-	Arabidopsis thaliana
SsVQ15	STRE	AGGGG	2779	5	-	Arabidopsis thaliana
SsVQ15	STRE	AGGGG	2832	5	-	Arabidopsis thaliana
SsVQ15	CAT-box	GCCACT	712	6	+	Arabidopsis thaliana	cis-acting regulatory element related to meristem expression
SsVQ15	I-box	gGATAAGGTG	1663	9	-	Zea mays	part of a light responsive element
SsVQ15	MBS	CAACTG	358	6	-	Arabidopsis thaliana	MYB binding site involved in drought-inducibility
SsVQ15	AE-box	AGAAACAA	1427	8	-	Arabidopsis thaliana	part of a module for light response
SsVQ15	Unnamed__2	CCCCGG	1830	6	+	Zea mays
SsVQ15	Unnamed__2	CCCCGG	2257	6	-	Zea mays
SsVQ15	TATC-box	TATCCCA	1043	7	-	Oryza sativa	cis-acting element involved in gibberellin-responsiveness
SsVQ15	TATC-box	TATCCCA	1668	7	+	Oryza sativa	cis-acting element involved in gibberellin-responsiveness
SsVQ15	Myb-binding site	CAACAG	1876	6	-	Nicotiana tabacum
SsVQ16	CGTCA-motif	CGTCA	279	5	+	Hordeum vulgare	cis-acting regulatory element involved in the MeJA-responsiveness
SsVQ16	CGTCA-motif	CGTCA	550	5	-	Hordeum vulgare	cis-acting regulatory element involved in the MeJA-responsiveness
SsVQ16	CGTCA-motif	CGTCA	943	5	+	Hordeum vulgare	cis-acting regulatory element involved in the MeJA-responsiveness
SsVQ16	CGTCA-motif	CGTCA	2039	5	-	Hordeum vulgare	cis-acting regulatory element involved in the MeJA-responsiveness
SsVQ16	CGTCA-motif	CGTCA	2597	5	+	Hordeum vulgare	cis-acting regulatory element involved in the MeJA-responsiveness
SsVQ16	AE-box	AGAAACAA	1610	8	-	Arabidopsis thaliana	part of a module for light response
SsVQ16	motif I	gGTACGTGGCG	2033	10	+	Oryza sativa	cis-acting regulatory element root specific
SsVQ16	MBS	CAACTG	171	6	+	Arabidopsis thaliana	MYB binding site involved in drought-inducibility
SsVQ16	DRE1	ACCGAGA	1316	7	-	Zea mays
SsVQ16	STRE	AGGGG	1584	5	-	Arabidopsis thaliana
SsVQ16	STRE	AGGGG	2304	5	-	Arabidopsis thaliana
SsVQ16	STRE	AGGGG	2502	5	-	Arabidopsis thaliana
SsVQ16	STRE	AGGGG	2760	5	-	Arabidopsis thaliana
SsVQ16	STRE	AGGGG	2844	5	-	Arabidopsis thaliana
SsVQ16	Unnamed__4	CTCC	122	4	-	Petroselinum hortense
SsVQ16	Unnamed__4	CTCC	199	4	-	Petroselinum hortense
SsVQ16	Unnamed__4	CTCC	577	4	+	Petroselinum hortense
SsVQ16	Unnamed__4	CTCC	656	4	+	Petroselinum hortense
SsVQ16	Unnamed__4	CTCC	923	4	-	Petroselinum hortense
SsVQ16	Unnamed__4	CTCC	931	4	-	Petroselinum hortense
SsVQ16	Unnamed__4	CTCC	1195	4	+	Petroselinum hortense
SsVQ16	Unnamed__4	CTCC	1382	4	+	Petroselinum hortense
SsVQ16	Unnamed__4	CTCC	1512	4	-	Petroselinum hortense
SsVQ16	Unnamed__4	CTCC	1515	4	-	Petroselinum hortense
SsVQ16	Unnamed__4	CTCC	1582	4	+	Petroselinum hortense
SsVQ16	Unnamed__4	CTCC	2212	4	+	Petroselinum hortense
SsVQ16	Unnamed__4	CTCC	2300	4	+	Petroselinum hortense
SsVQ16	Unnamed__4	CTCC	2307	4	+	Petroselinum hortense
SsVQ16	Unnamed__4	CTCC	2328	4	+	Petroselinum hortense
SsVQ16	Unnamed__4	CTCC	2397	4	+	Petroselinum hortense
SsVQ16	Unnamed__4	CTCC	2437	4	+	Petroselinum hortense
SsVQ16	Unnamed__4	CTCC	2452	4	+	Petroselinum hortense
SsVQ16	Unnamed__4	CTCC	2494	4	+	Petroselinum hortense
SsVQ16	Unnamed__4	CTCC	2664	4	+	Petroselinum hortense
SsVQ16	Unnamed__4	CTCC	2758	4	+	Petroselinum hortense
SsVQ16	A-box	CCGTCC	900	6	-	Petroselinum crispum	cis-acting regulatory element
SsVQ16	A-box	CCGTCC	2611	6	+	Petroselinum crispum	cis-acting regulatory element
SsVQ16	AuxRR-core	GGTCCAT	1304	7	+	Nicotiana tabacum	cis-acting regulatory element involved in auxin responsiveness
SsVQ16	AuxRR-core	GGTCCAT	1949	7	-	Nicotiana tabacum	cis-acting regulatory element involved in auxin responsiveness
SsVQ16	AuxRR-core	GGTCCAT	2344	7	-	Nicotiana tabacum	cis-acting regulatory element involved in auxin responsiveness
SsVQ16	Box 4	ATTAAT	778	6	+	Petroselinum crispum	part of a conserved DNA module involved in light responsiveness
SsVQ16	Box 4	ATTAAT	1388	6	+	Petroselinum crispum	part of a conserved DNA module involved in light responsiveness
SsVQ16	Box 4	ATTAAT	1920	6	-	Petroselinum crispum	part of a conserved DNA module involved in light responsiveness
SsVQ16	ATC-motif	TGCTATCCG	2989	9	-	Zea mays	part of a conserved DNA module involved in light responsiveness
SsVQ16	CCGTCC-box	CCGTCC	900	6	-	Petroselinum hortense
SsVQ16	CCGTCC-box	CCGTCC	2611	6	+	Petroselinum hortense
SsVQ16	GT1-motif	GGTTAAT	520	7	-	Avena sativa	light responsive element
SsVQ16	GT1-motif	GGTTAA	521	6	-	Arabidopsis thaliana	light responsive element
SsVQ16	ARE	AAACCA	1340	6	-	Zea mays	cis-acting regulatory element essential for the anaerobic induction
SsVQ16	ARE	AAACCA	1702	6	+	Zea mays	cis-acting regulatory element essential for the anaerobic induction
SsVQ16	ARE	AAACCA	2679	6	+	Zea mays	cis-acting regulatory element essential for the anaerobic induction
SsVQ16	TATA-box	TATATTTATATTT	316	12	-	Avena sativa	core promoter element around -30 of transcription start
SsVQ16	TATA-box	ATATAA	318	6	+	Brassica oleracea	core promoter element around -30 of transcription start
SsVQ16	TATA-box	TATA	319	4	+	Arabidopsis thaliana	core promoter element around -30 of transcription start
SsVQ16	TATA-box	taTATAAAtc	722	9	-	Arabidopsis thaliana	core promoter element around -30 of transcription start
SsVQ16	TATA-box	TATAAAT	723	7	-	Brassica juncea	core promoter element around -30 of transcription start
SsVQ16	TATA-box	TATAAA	724	6	-	Helianthus annuus	core promoter element around -30 of transcription start
SsVQ16	TATA-box	TATATAA	725	7	-	Arabidopsis thaliana	core promoter element around -30 of transcription start
SsVQ16	TATA-box	TATATA	726	6	+	Arabidopsis thaliana	core promoter element around -30 of transcription start
SsVQ16	TATA-box	ATATAA	727	6	+	Brassica oleracea	core promoter element around -30 of transcription start
SsVQ16	TATA-box	TATA	728	4	+	Arabidopsis thaliana	core promoter element around -30 of transcription start
SsVQ16	TATA-box	ATTATA	749	6	+	Brassica napus	core promoter element around -30 of transcription start
SsVQ16	TATA-box	TATATAA	750	7	-	Arabidopsis thaliana	core promoter element around -30 of transcription start
SsVQ16	TATA-box	TATATA	751	6	+	Arabidopsis thaliana	core promoter element around -30 of transcription start
SsVQ16	TATA-box	ATATAA	752	6	+	Brassica oleracea	core promoter element around -30 of transcription start
SsVQ16	TATA-box	TATA	753	4	+	Arabidopsis thaliana	core promoter element around -30 of transcription start
SsVQ16	TATA-box	ATTATA	782	6	+	Brassica napus	core promoter element around -30 of transcription start
SsVQ16	TATA-box	TATAA	783	5	-	Arabidopsis thaliana	core promoter element around -30 of transcription start
SsVQ16	TATA-box	TATA	784	4	+	Arabidopsis thaliana	core promoter element around -30 of transcription start
SsVQ16	TATA-box	TATAAAA	789	7	-	Pisum sativum	core promoter element around -30 of transcription start
SsVQ16	TATA-box	TATAAA	790	6	-	Helianthus annuus	core promoter element around -30 of transcription start
SsVQ16	TATA-box	TATAA	791	5	-	Arabidopsis thaliana	core promoter element around -30 of transcription start
SsVQ16	TATA-box	TATA	792	4	+	Arabidopsis thaliana	core promoter element around -30 of transcription start
SsVQ16	TATA-box	TATA	799	4	+	Arabidopsis thaliana	core promoter element around -30 of transcription start
SsVQ16	TATA-box	TATAA	891	5	-	Arabidopsis thaliana	core promoter element around -30 of transcription start
SsVQ16	TATA-box	TATA	892	4	+	Arabidopsis thaliana	core promoter element around -30 of transcription start
SsVQ16	TATA-box	TATA	1022	4	+	Arabidopsis thaliana	core promoter element around -30 of transcription start
SsVQ16	TATA-box	TATA	1050	4	+	Arabidopsis thaliana	core promoter element around -30 of transcription start
SsVQ16	TATA-box	ATATAA	1215	6	+	Brassica oleracea	core promoter element around -30 of transcription start
SsVQ16	TATA-box	TATA	1216	4	+	Arabidopsis thaliana	core promoter element around -30 of transcription start
SsVQ16	TATA-box	TATAA	1234	5	-	Arabidopsis thaliana	core promoter element around -30 of transcription start
SsVQ16	TATA-box	TATA	1235	4	+	Arabidopsis thaliana	core promoter element around -30 of transcription start
SsVQ16	TATA-box	TATATA	1874	6	-	Arabidopsis thaliana	core promoter element around -30 of transcription start
SsVQ16	TATA-box	ATATAA	1875	6	+	Brassica oleracea	core promoter element around -30 of transcription start
SsVQ16	TATA-box	TATA	1876	4	-	Arabidopsis thaliana	core promoter element around -30 of transcription start
SsVQ16	TATA-box	ccTATAAAaa	2183	9	+	Arabidopsis thaliana	core promoter element around -30 of transcription start
SsVQ16	TATA-box	TATAA	2184	5	-	Arabidopsis thaliana	core promoter element around -30 of transcription start
SsVQ16	TATA-box	TATA	2185	4	-	Arabidopsis thaliana	core promoter element around -30 of transcription start
SsVQ16	TATA-box	ccTATAAAaa	2815	9	+	Arabidopsis thaliana	core promoter element around -30 of transcription start
SsVQ16	TATA-box	TATATA	2817	6	-	Arabidopsis thaliana	core promoter element around -30 of transcription start
SsVQ16	TATA-box	ATATAA	2818	6	+	Brassica oleracea	core promoter element around -30 of transcription start
SsVQ16	TATA-box	TATA	2819	4	-	Arabidopsis thaliana	core promoter element around -30 of transcription start
SsVQ16	TATA-box	ATATAA	2904	6	+	Brassica oleracea	core promoter element around -30 of transcription start
SsVQ16	TATA-box	TATA	2905	4	-	Arabidopsis thaliana	core promoter element around -30 of transcription start
SsVQ16	MYB recognition site	CCGTTG	2986	6	-	Arabidopsis thaliana
SsVQ16	ABRE4	CACGTA	1024	6	-	Zea mays
SsVQ16	ABRE4	CACGTA	2035	6	-	Zea mays
SsVQ16	ABRE4	CACGTA	2957	6	+	Zea mays
SsVQ16	MYC	CATGTG	112	6	+	Arabidopsis thaliana
SsVQ16	MYC	CATTTG	194	6	-	Arabidopsis thaliana
SsVQ16	MYC	CATTTG	659	6	+	Arabidopsis thaliana
SsVQ16	MYC	CATGTG	980	6	-	Arabidopsis thaliana
SsVQ16	MYC	CATGTG	995	6	-	Arabidopsis thaliana
SsVQ16	MYC	CATGTG	1168	6	-	Arabidopsis thaliana
SsVQ16	MYC	CATTTG	1431	6	+	Arabidopsis thaliana
SsVQ16	MYC	CATGTG	2648	6	+	Arabidopsis thaliana
SsVQ16	CCGTCC motif	CCGTCC	900	6	-	Nicotiana tabacum
SsVQ16	CCGTCC motif	CCGTCC	2611	6	+	Nicotiana tabacum
SsVQ16	LTR	CCGAAA	1780	6	+	Hordeum vulgare	cis-acting element involved in low-temperature responsiveness
SsVQ16	LTR	CCGAAA	1799	6	-	Hordeum vulgare	cis-acting element involved in low-temperature responsiveness
SsVQ16	LTR	CCGAAA	2633	6	+	Hordeum vulgare	cis-acting element involved in low-temperature responsiveness
SsVQ16	W box	TTGACC	1005	6	+	Arabidopsis thaliana
SsVQ16	W box	TTGACC	1254	6	-	Arabidopsis thaliana
SsVQ16	W box	TTGACC	1651	6	+	Arabidopsis thaliana
SsVQ16	W box	TTGACC	2709	6	-	Arabidopsis thaliana
SsVQ16	CAAT-box	CAAAT	54	5	+	Pisum sativum	common cis-acting element in promoter and enhancer regions
SsVQ16	CAAT-box	CAAAT	194	5	+	Pisum sativum	common cis-acting element in promoter and enhancer regions
SsVQ16	CAAT-box	CAAT	206	4	+	Nicotiana glutinosa
SsVQ16	CAAT-box	CCAAT	397	5	-	Arabidopsis thaliana	common cis-acting element in promoter and enhancer regions
SsVQ16	CAAT-box	CAAAT	407	5	-	Pisum sativum	common cis-acting element in promoter and enhancer regions
SsVQ16	CAAT-box	CAAAT	413	5	+	Pisum sativum	common cis-acting element in promoter and enhancer regions
SsVQ16	CAAT-box	CCAAT	456	5	-	Arabidopsis thaliana	common cis-acting element in promoter and enhancer regions
SsVQ16	CAAT-box	CAAT	541	4	+	Nicotiana glutinosa
SsVQ16	CAAT-box	CCAAT	614	5	+	Arabidopsis thaliana	common cis-acting element in promoter and enhancer regions
SsVQ16	CAAT-box	CAAT	615	4	+	Nicotiana glutinosa
SsVQ16	CAAT-box	CAAAT	644	5	-	Pisum sativum	common cis-acting element in promoter and enhancer regions
SsVQ16	CAAT-box	CAAAT	660	5	-	Pisum sativum	common cis-acting element in promoter and enhancer regions
SsVQ16	CAAT-box	CAAAT	720	5	+	Pisum sativum	common cis-acting element in promoter and enhancer regions
SsVQ16	CAAT-box	CAAAT	806	5	-	Pisum sativum	common cis-acting element in promoter and enhancer regions
SsVQ16	CAAT-box	CAAT	845	4	+	Nicotiana glutinosa
SsVQ16	CAAT-box	CAAAT	852	5	-	Pisum sativum	common cis-acting element in promoter and enhancer regions
SsVQ16	CAAT-box	CAAAT	896	5	-	Pisum sativum	common cis-acting element in promoter and enhancer regions
SsVQ16	CAAT-box	CCAAT	1032	5	-	Arabidopsis thaliana	common cis-acting element in promoter and enhancer regions
SsVQ16	CAAT-box	CAAAT	1183	5	+	Pisum sativum	common cis-acting element in promoter and enhancer regions
SsVQ16	CAAT-box	CAAT	1213	4	+	Nicotiana glutinosa
SsVQ16	CAAT-box	CAAAT	1288	5	-	Pisum sativum	common cis-acting element in promoter and enhancer regions
SsVQ16	CAAT-box	CAAAT	1432	5	-	Pisum sativum	common cis-acting element in promoter and enhancer regions
SsVQ16	CAAT-box	CAAT	1440	4	-	Nicotiana glutinosa
SsVQ16	CAAT-box	CCAAT	1564	5	-	Arabidopsis thaliana	common cis-acting element in promoter and enhancer regions
SsVQ16	CAAT-box	CAAT	1770	4	+	Nicotiana glutinosa
SsVQ16	CAAT-box	CCAAT	1813	5	-	Arabidopsis thaliana	common cis-acting element in promoter and enhancer regions
SsVQ16	CAAT-box	CAAT	1834	4	+	Nicotiana glutinosa
SsVQ16	CAAT-box	CAAT	1895	4	+	Nicotiana glutinosa
SsVQ16	CAAT-box	CCAAT	1999	5	+	Arabidopsis thaliana	common cis-acting element in promoter and enhancer regions
SsVQ16	CAAT-box	CAAT	2000	4	+	Nicotiana glutinosa
SsVQ16	CAAT-box	CAAT	2119	4	-	Nicotiana glutinosa
SsVQ16	CAAT-box	CAAAT	2167	5	+	Pisum sativum	common cis-acting element in promoter and enhancer regions
SsVQ16	CAAT-box	CAAT	2568	4	+	Nicotiana glutinosa
SsVQ16	CAAT-box	CCAAT	2656	5	+	Arabidopsis thaliana	common cis-acting element in promoter and enhancer regions
SsVQ16	CAAT-box	CAAT	2657	4	+	Nicotiana glutinosa
SsVQ16	CAAT-box	CAAT	2712	4	+	Nicotiana glutinosa
SsVQ16	CAAT-box	CAAT	2774	4	+	Nicotiana glutinosa
SsVQ16	CAAT-box	CAAAT	2889	5	-	Pisum sativum	common cis-acting element in promoter and enhancer regions
SsVQ16	CAAT-box	CAAAT	2927	5	-	Pisum sativum	common cis-acting element in promoter and enhancer regions
SsVQ16	WRE3	CCACCT	1197	6	+	Pisum sativum
SsVQ16	WRE3	CCACCT	1378	6	+	Pisum sativum
SsVQ16	WRE3	CCACCT	1457	6	+	Pisum sativum
SsVQ16	WRE3	CCACCT	2046	6	-	Pisum sativum
SsVQ16	MYB	TAACCA	522	6	+	Arabidopsis thaliana
SsVQ16	MYB	TAACCA	970	6	-	Arabidopsis thaliana
SsVQ16	MYB	CAACCA	1987	6	+	Arabidopsis thaliana
SsVQ16	as-1	TGACG	279	5	-	Arabidopsis thaliana
SsVQ16	as-1	TGACG	550	5	+	Arabidopsis thaliana
SsVQ16	as-1	TGACG	943	5	-	Arabidopsis thaliana
SsVQ16	as-1	TGACG	2039	5	+	Arabidopsis thaliana
SsVQ16	as-1	TGACG	2597	5	-	Arabidopsis thaliana
SsVQ16	ABRE3a	TACGTG	1024	6	+	Zea mays
SsVQ16	ABRE3a	TACGTG	2035	6	+	Zea mays
SsVQ16	ABRE3a	TACGTG	2957	6	-	Zea mays
SsVQ16	Unnamed__1	CGTGG	361	5	-	Zea mays
SsVQ16	Unnamed__1	CGTGG	2794	5	-	Zea mays
SsVQ16	AAGAA-motif	gGTAAAGAAA	504	9	+	Avena sativa
SsVQ16	ABRE	ACGTG	1025	5	+	Arabidopsis thaliana	cis-acting element involved in the abscisic acid responsiveness
SsVQ16	ABRE	ACGTG	2036	5	+	Arabidopsis thaliana	cis-acting element involved in the abscisic acid responsiveness
SsVQ16	ABRE	ACGTG	2041	5	+	Arabidopsis thaliana	cis-acting element involved in the abscisic acid responsiveness
SsVQ16	ABRE	ACGTG	2068	5	+	Arabidopsis thaliana	cis-acting element involved in the abscisic acid responsiveness
SsVQ16	ABRE	ACGTG	2271	5	-	Arabidopsis thaliana	cis-acting element involved in the abscisic acid responsiveness
SsVQ16	ABRE	ACGTG	2957	5	-	Arabidopsis thaliana	cis-acting element involved in the abscisic acid responsiveness
SsVQ16	ABRE	CGTACGTGCA	2978	9	+	Hordeum vulgare	cis-acting element involved in the abscisic acid responsiveness
SsVQ16		motif_sequence	8	4	+	organism	short_function
SsVQ16		motif_sequence	10	4	-	organism	short_function
SsVQ16		motif_sequence	570	4	+	organism	short_function
SsVQ16		motif_sequence	575	4	+	organism	short_function
SsVQ16		motif_sequence	911	4	-	organism	short_function
SsVQ16		motif_sequence	956	4	+	organism	short_function
SsVQ16		motif_sequence	994	4	-	organism	short_function
SsVQ16		motif_sequence	1092	4	+	organism	short_function
SsVQ16		motif_sequence	1142	4	-	organism	short_function
SsVQ16		motif_sequence	1171	4	+	organism	short_function
SsVQ16		motif_sequence	1312	4	+	organism	short_function
SsVQ16		motif_sequence	1436	4	-	organism	short_function
SsVQ16		motif_sequence	1735	4	+	organism	short_function
SsVQ16		motif_sequence	1843	4	+	organism	short_function
SsVQ16		motif_sequence	1900	4	+	organism	short_function
SsVQ16		motif_sequence	1916	4	-	organism	short_function
SsVQ16		motif_sequence	2072	4	-	organism	short_function
SsVQ16		motif_sequence	2174	4	+	organism	short_function
SsVQ16		motif_sequence	2450	4	+	organism	short_function
SsVQ16		motif_sequence	2492	4	+	organism	short_function
SsVQ16		motif_sequence	2649	4	+	organism	short_function
SsVQ16		motif_sequence	2687	4	-	organism	short_function
SsVQ16	ERE	ATTTCATA	1345	8	-	Nicotiana glutinos
SsVQ16	CCAAT-box	CAACGG	2986	6	+	Hordeum vulgare	MYBHv1 binding site
SsVQ16	MYB-like sequence	TAACCA	522	6	+	Arabidopsis thaliana
SsVQ16	MYB-like sequence	TAACCA	970	6	-	Arabidopsis thaliana
SsVQ16	G-box	TACGTG	1024	6	+	Arabidopsis thaliana	cis-acting regulatory element involved in light responsiveness
SsVQ16	G-box	TACGTG	2035	6	+	Arabidopsis thaliana	cis-acting regulatory element involved in light responsiveness
SsVQ16	G-box	CACGTC	2040	6	-	Zea mays	cis-acting regulatory element involved in light responsiveness
SsVQ16	G-box	CACGTC	2067	6	-	Zea mays	cis-acting regulatory element involved in light responsiveness
SsVQ16	G-box	CACGTC	2271	6	+	Zea mays	cis-acting regulatory element involved in light responsiveness
SsVQ16	G-box	CACGAC	2337	6	-	Zea mays	cis-acting regulatory element involved in light responsiveness
SsVQ16	G-box	TACGTG	2957	6	-	Arabidopsis thaliana	cis-acting regulatory element involved in light responsiveness
SsVQ16	Myb	CAACTG	171	6	+	Arabidopsis thaliana
SsVQ16	Myb	TAACTG	2442	6	-	Arabidopsis thaliana
SsVQ16	3-AF1 binding site	TAAGAGAGGAA	1237	10	+	Solanum tuberosum	light responsive element
SsVQ16	TGACG-motif	TGACG	279	5	-	Hordeum vulgare	cis-acting regulatory element involved in the MeJA-responsiveness
SsVQ16	TGACG-motif	TGACG	550	5	+	Hordeum vulgare	cis-acting regulatory element involved in the MeJA-responsiveness
SsVQ16	TGACG-motif	TGACG	943	5	-	Hordeum vulgare	cis-acting regulatory element involved in the MeJA-responsiveness
SsVQ16	TGACG-motif	TGACG	2039	5	+	Hordeum vulgare	cis-acting regulatory element involved in the MeJA-responsiveness
SsVQ16	TGACG-motif	TGACG	2597	5	-	Hordeum vulgare	cis-acting regulatory element involved in the MeJA-responsiveness
SsVQ16	AT~TATA-box	TATATAAA	724	8	-	Arabidopsis thaliana
SsVQ16	AT~TATA-box	TATATA	726	6	+	Arabidopsis thaliana
SsVQ16	AT~TATA-box	TATATA	751	6	+	Arabidopsis thaliana
SsVQ16	AT~TATA-box	TATATA	1874	6	-	Arabidopsis thaliana
SsVQ16	AT~TATA-box	TATATA	2817	6	-	Arabidopsis thaliana
SsVQ16	O2-site	GATGATGTGG	1457	9	-	Zea mays	cis-acting regulatory element involved in zein metabolism regulation
SsVQ17	AT~TATA-box	TATATAAA	750	8	-	Arabidopsis thaliana
SsVQ17	AT~TATA-box	TATATA	752	6	+	Arabidopsis thaliana
SsVQ17	AT~TATA-box	TATATA	777	6	+	Arabidopsis thaliana
SsVQ17	AT~TATA-box	TATATA	1902	6	-	Arabidopsis thaliana
SsVQ17	AT~TATA-box	TATATA	2814	6	-	Arabidopsis thaliana
SsVQ17	3-AF1 binding site	TAAGAGAGGAA	1265	10	+	Solanum tuberosum	light responsive element
SsVQ17	Myb	CAACTG	447	6	+	Arabidopsis thaliana
SsVQ17	Myb	TAACTG	2439	6	-	Arabidopsis thaliana
SsVQ17	MYB-like sequence	TAACCA	549	6	+	Arabidopsis thaliana
SsVQ17	MYB-like sequence	TAACCA	998	6	-	Arabidopsis thaliana
SsVQ17	CCAAT-box	CAACGG	2983	6	+	Hordeum vulgare	MYBHv1 binding site
SsVQ17	ERE	ATTTCATA	1372	8	-	Nicotiana glutinos
SsVQ17	Myc	TCTCTTA	534	7	-	Arabidopsis thaliana
SsVQ17		motif_sequence	118	4	+	organism	short_function
SsVQ17		motif_sequence	131	4	-	organism	short_function
SsVQ17		motif_sequence	235	4	+	organism	short_function
SsVQ17		motif_sequence	269	4	-	organism	short_function
SsVQ17		motif_sequence	283	4	+	organism	short_function
SsVQ17		motif_sequence	285	4	-	organism	short_function
SsVQ17		motif_sequence	596	4	+	organism	short_function
SsVQ17		motif_sequence	601	4	+	organism	short_function
SsVQ17		motif_sequence	936	4	-	organism	short_function
SsVQ17		motif_sequence	984	4	+	organism	short_function
SsVQ17		motif_sequence	1022	4	-	organism	short_function
SsVQ17		motif_sequence	1120	4	+	organism	short_function
SsVQ17		motif_sequence	1170	4	-	organism	short_function
SsVQ17		motif_sequence	1199	4	+	organism	short_function
SsVQ17		motif_sequence	1340	4	+	organism	short_function
SsVQ17		motif_sequence	1463	4	-	organism	short_function
SsVQ17		motif_sequence	1563	4	+	organism	short_function
SsVQ17		motif_sequence	1763	4	+	organism	short_function
SsVQ17		motif_sequence	1871	4	+	organism	short_function
SsVQ17		motif_sequence	1928	4	+	organism	short_function
SsVQ17		motif_sequence	1936	4	-	organism	short_function
SsVQ17		motif_sequence	2075	4	-	organism	short_function
SsVQ17		motif_sequence	2180	4	+	organism	short_function
SsVQ17		motif_sequence	2209	4	+	organism	short_function
SsVQ17		motif_sequence	2298	4	+	organism	short_function
SsVQ17		motif_sequence	2447	4	+	organism	short_function
SsVQ17		motif_sequence	2646	4	+	organism	short_function
SsVQ17		motif_sequence	2684	4	-	organism	short_function
SsVQ17	Unnamed__1	CGTGG	18	5	+	Zea mays
SsVQ17	Unnamed__1	CGTGG	2791	5	-	Zea mays
SsVQ17	as-1	TGACG	23	5	-	Arabidopsis thaliana
SsVQ17	as-1	TGACG	576	5	+	Arabidopsis thaliana
SsVQ17	as-1	TGACG	971	5	-	Arabidopsis thaliana
SsVQ17	as-1	TGACG	2042	5	+	Arabidopsis thaliana
SsVQ17	as-1	TGACG	2594	5	-	Arabidopsis thaliana
SsVQ17	MYB	CAACAG	92	6	-	Arabidopsis thaliana
SsVQ17	MYB	TAACCA	549	6	+	Arabidopsis thaliana
SsVQ17	MYB	TAACCA	998	6	-	Arabidopsis thaliana
SsVQ17	MYB	CAACCA	1990	6	+	Arabidopsis thaliana
SsVQ17	W box	TTGACC	1033	6	+	Arabidopsis thaliana
SsVQ17	W box	TTGACC	1282	6	-	Arabidopsis thaliana
SsVQ17	W box	TTGACC	1678	6	+	Arabidopsis thaliana
SsVQ17	W box	TTGACC	2706	6	-	Arabidopsis thaliana
SsVQ17	ABRE4	CACGTA	2038	6	-	Zea mays
SsVQ17	ABRE4	CACGTA	2954	6	+	Zea mays
SsVQ17	MYB recognition site	CCGTTG	2983	6	-	Arabidopsis thaliana
SsVQ17	ARE	AAACCA	1367	6	-	Zea mays	cis-acting regulatory element essential for the anaerobic induction
SsVQ17	ARE	AAACCA	1729	6	+	Zea mays	cis-acting regulatory element essential for the anaerobic induction
SsVQ17	ARE	AAACCA	2676	6	+	Zea mays	cis-acting regulatory element essential for the anaerobic induction
SsVQ17	GT1-motif	GGTTAA	531	6	+	Arabidopsis thaliana	light responsive element
SsVQ17	GT1-motif	GGTTAAT	547	7	-	Avena sativa	light responsive element
SsVQ17	GT1-motif	GGTTAA	548	6	-	Arabidopsis thaliana	light responsive element
SsVQ17	CCGTCC-box	CCGTCC	103	6	+	Petroselinum hortense
SsVQ17	CCGTCC-box	CCGTCC	925	6	-	Petroselinum hortense
SsVQ17	CCGTCC-box	CCGTCC	2608	6	+	Petroselinum hortense
SsVQ17	AuxRR-core	GGTCCAT	1332	7	+	Nicotiana tabacum	cis-acting regulatory element involved in auxin responsiveness
SsVQ17	AuxRR-core	GGTCCAT	1952	7	-	Nicotiana tabacum	cis-acting regulatory element involved in auxin responsiveness
SsVQ17	AuxRR-core	GGTCCAT	2341	7	-	Nicotiana tabacum	cis-acting regulatory element involved in auxin responsiveness
SsVQ17	DRE1	ACCGAGA	1344	7	-	Zea mays
SsVQ17	MBS	CAACTG	447	6	+	Arabidopsis thaliana	MYB binding site involved in drought-inducibility
SsVQ17	motif I	gGTACGTGGCG	2036	10	+	Oryza sativa	cis-acting regulatory element root specific
SsVQ17	AE-box	AGAAACAA	1637	8	-	Arabidopsis thaliana	part of a module for light response
SsVQ17	AE-box	AGAAACTT	2203	8	-	Arabidopsis thaliana	part of a module for light response
SsVQ17	CGTCA-motif	CGTCA	23	5	+	Hordeum vulgare	cis-acting regulatory element involved in the MeJA-responsiveness
SsVQ17	CGTCA-motif	CGTCA	576	5	-	Hordeum vulgare	cis-acting regulatory element involved in the MeJA-responsiveness
SsVQ17	CGTCA-motif	CGTCA	971	5	+	Hordeum vulgare	cis-acting regulatory element involved in the MeJA-responsiveness
SsVQ17	CGTCA-motif	CGTCA	2042	5	-	Hordeum vulgare	cis-acting regulatory element involved in the MeJA-responsiveness
SsVQ17	CGTCA-motif	CGTCA	2594	5	+	Hordeum vulgare	cis-acting regulatory element involved in the MeJA-responsiveness
SsVQ17	O2-site	GATGATGTGG	1484	9	-	Zea mays	cis-acting regulatory element involved in zein metabolism regulation
SsVQ17	TGACG-motif	TGACG	23	5	-	Hordeum vulgare	cis-acting regulatory element involved in the MeJA-responsiveness
SsVQ17	TGACG-motif	TGACG	576	5	+	Hordeum vulgare	cis-acting regulatory element involved in the MeJA-responsiveness
SsVQ17	TGACG-motif	TGACG	971	5	-	Hordeum vulgare	cis-acting regulatory element involved in the MeJA-responsiveness
SsVQ17	TGACG-motif	TGACG	2042	5	+	Hordeum vulgare	cis-acting regulatory element involved in the MeJA-responsiveness
SsVQ17	TGACG-motif	TGACG	2594	5	-	Hordeum vulgare	cis-acting regulatory element involved in the MeJA-responsiveness
SsVQ17	G-box	CACGTG	54	6	+	Arabidopsis thaliana	cis-acting regulatory element involved in light responsiveness
SsVQ17	G-box	GCCACGTGGA	180	9	-	Arabidopsis thaliana	cis-acting regulatory element involved in light responsiveness
SsVQ17	G-box	CACGAC	1475	6	+	Zea mays	cis-acting regulatory element involved in light responsiveness
SsVQ17	G-box	TACGTG	2038	6	+	Arabidopsis thaliana	cis-acting regulatory element involved in light responsiveness
SsVQ17	G-box	CACGTC	2043	6	-	Zea mays	cis-acting regulatory element involved in light responsiveness
SsVQ17	G-box	CACGTC	2070	6	-	Zea mays	cis-acting regulatory element involved in light responsiveness
SsVQ17	G-box	CACGTC	2279	6	+	Zea mays	cis-acting regulatory element involved in light responsiveness
SsVQ17	G-box	CACGAC	2334	6	-	Zea mays	cis-acting regulatory element involved in light responsiveness
SsVQ17	G-box	TACGTG	2954	6	-	Arabidopsis thaliana	cis-acting regulatory element involved in light responsiveness
SsVQ17	GC-motif	CCCCCG	2272	6	+	Zea mays	enhancer-like element involved in anoxic specific inducibility
SsVQ17	TCA-element	TCAGAAGAGG	1487	9	-	Brassica oleracea	cis-acting element involved in salicylic acid responsiveness
SsVQ17	ABRE	CACGTG	54	6	+	Arabidopsis thaliana	cis-acting element involved in the abscisic acid responsiveness
SsVQ17	ABRE	ACGTG	55	5	+	Arabidopsis thaliana	cis-acting element involved in the abscisic acid responsiveness
SsVQ17	ABRE	CGTACGTGCA	264	9	+	Hordeum vulgare	cis-acting element involved in the abscisic acid responsiveness
SsVQ17	ABRE	ACGTG	1432	5	+	Arabidopsis thaliana	cis-acting element involved in the abscisic acid responsiveness
SsVQ17	ABRE	ACGTG	2039	5	+	Arabidopsis thaliana	cis-acting element involved in the abscisic acid responsiveness
SsVQ17	ABRE	ACGTG	2044	5	+	Arabidopsis thaliana	cis-acting element involved in the abscisic acid responsiveness
SsVQ17	ABRE	ACGTG	2071	5	+	Arabidopsis thaliana	cis-acting element involved in the abscisic acid responsiveness
SsVQ17	ABRE	ACGTG	2173	5	-	Arabidopsis thaliana	cis-acting element involved in the abscisic acid responsiveness
SsVQ17	ABRE	ACGTG	2279	5	-	Arabidopsis thaliana	cis-acting element involved in the abscisic acid responsiveness
SsVQ17	ABRE	ACGTG	2954	5	-	Arabidopsis thaliana	cis-acting element involved in the abscisic acid responsiveness
SsVQ17	ABRE	CGTACGTGCA	2975	9	+	Hordeum vulgare	cis-acting element involved in the abscisic acid responsiveness
SsVQ17	ABRE3a	TACGTG	2038	6	+	Zea mays
SsVQ17	ABRE3a	TACGTG	2954	6	-	Zea mays
SsVQ17	WRE3	CCACCT	1225	6	+	Pisum sativum
SsVQ17	WRE3	CCACCT	1405	6	+	Pisum sativum
SsVQ17	WRE3	CCACCT	1484	6	+	Pisum sativum
SsVQ17	WRE3	CCACCT	2049	6	-	Pisum sativum
SsVQ17	CAAT-box	CAAT	27	4	-	Nicotiana glutinosa
SsVQ17	CAAT-box	TGCCAAC	67	7	+	Petunia hybrida	common cis-acting element in promoter and enhancer regions
SsVQ17	CAAT-box	CAAAT	75	5	+	Pisum sativum	common cis-acting element in promoter and enhancer regions
SsVQ17	CAAT-box	CAAT	78	4	-	Nicotiana glutinosa
SsVQ17	CAAT-box	CCAAT	107	5	+	Arabidopsis thaliana	common cis-acting element in promoter and enhancer regions
SsVQ17	CAAT-box	CAAT	108	4	+	Nicotiana glutinosa
SsVQ17	CAAT-box	CAAT	169	4	-	Nicotiana glutinosa
SsVQ17	CAAT-box	CCAAT	196	5	-	Arabidopsis thaliana	common cis-acting element in promoter and enhancer regions
SsVQ17	CAAT-box	CAAAT	329	5	+	Pisum sativum	common cis-acting element in promoter and enhancer regions
SsVQ17	CAAT-box	CAAAT	467	5	+	Pisum sativum	common cis-acting element in promoter and enhancer regions
SsVQ17	CAAT-box	CAAT	479	4	+	Nicotiana glutinosa
SsVQ17	CAAT-box	CAAT	567	4	+	Nicotiana glutinosa
SsVQ17	CAAT-box	CCAAT	640	5	+	Arabidopsis thaliana	common cis-acting element in promoter and enhancer regions
SsVQ17	CAAT-box	CAAT	641	4	+	Nicotiana glutinosa
SsVQ17	CAAT-box	CAAAT	670	5	-	Pisum sativum	common cis-acting element in promoter and enhancer regions
SsVQ17	CAAT-box	CAAAT	686	5	-	Pisum sativum	common cis-acting element in promoter and enhancer regions
SsVQ17	CAAT-box	CAAAT	746	5	+	Pisum sativum	common cis-acting element in promoter and enhancer regions
SsVQ17	CAAT-box	CAAAT	832	5	-	Pisum sativum	common cis-acting element in promoter and enhancer regions
SsVQ17	CAAT-box	CAAT	871	4	+	Nicotiana glutinosa
SsVQ17	CAAT-box	CAAAT	878	5	-	Pisum sativum	common cis-acting element in promoter and enhancer regions
SsVQ17	CAAT-box	CAAAT	921	5	-	Pisum sativum	common cis-acting element in promoter and enhancer regions
SsVQ17	CAAT-box	CCAAT	1060	5	-	Arabidopsis thaliana	common cis-acting element in promoter and enhancer regions
SsVQ17	CAAT-box	CAAAT	1211	5	+	Pisum sativum	common cis-acting element in promoter and enhancer regions
SsVQ17	CAAT-box	CAAT	1241	4	+	Nicotiana glutinosa
SsVQ17	CAAT-box	CAAAT	1316	5	-	Pisum sativum	common cis-acting element in promoter and enhancer regions
SsVQ17	CAAT-box	CAAAT	1459	5	-	Pisum sativum	common cis-acting element in promoter and enhancer regions
SsVQ17	CAAT-box	CAAT	1467	4	-	Nicotiana glutinosa
SsVQ17	CAAT-box	CAAAT	1524	5	+	Pisum sativum	common cis-acting element in promoter and enhancer regions
SsVQ17	CAAT-box	CCAAT	1591	5	-	Arabidopsis thaliana	common cis-acting element in promoter and enhancer regions
SsVQ17	CAAT-box	CAAT	1798	4	+	Nicotiana glutinosa
SsVQ17	CAAT-box	CAAT	1813	4	-	Nicotiana glutinosa
SsVQ17	CAAT-box	CCAAT	1841	5	-	Arabidopsis thaliana	common cis-acting element in promoter and enhancer regions
SsVQ17	CAAT-box	CAAT	1862	4	+	Nicotiana glutinosa
SsVQ17	CAAT-box	CAAT	1923	4	+	Nicotiana glutinosa
SsVQ17	CAAT-box	CCAAT	2002	5	+	Arabidopsis thaliana	common cis-acting element in promoter and enhancer regions
SsVQ17	CAAT-box	CAAT	2003	4	+	Nicotiana glutinosa
SsVQ17	CAAT-box	CAAT	2122	4	-	Nicotiana glutinosa
SsVQ17	CAAT-box	CAAT	2565	4	+	Nicotiana glutinosa
SsVQ17	CAAT-box	CCAAT	2653	5	+	Arabidopsis thaliana	common cis-acting element in promoter and enhancer regions
SsVQ17	CAAT-box	CAAT	2654	4	+	Nicotiana glutinosa
SsVQ17	CAAT-box	CAAT	2709	4	+	Nicotiana glutinosa
SsVQ17	CAAT-box	CAAT	2771	4	+	Nicotiana glutinosa
SsVQ17	CAAT-box	CAAAT	2886	5	-	Pisum sativum	common cis-acting element in promoter and enhancer regions
SsVQ17	CAAT-box	CAAAT	2924	5	-	Pisum sativum	common cis-acting element in promoter and enhancer regions
SsVQ17	LTR	CCGAAA	525	6	-	Hordeum vulgare	cis-acting element involved in low-temperature responsiveness
SsVQ17	LTR	CCGAAA	1808	6	+	Hordeum vulgare	cis-acting element involved in low-temperature responsiveness
SsVQ17	LTR	CCGAAA	1827	6	-	Hordeum vulgare	cis-acting element involved in low-temperature responsiveness
SsVQ17	LTR	CCGAAA	2630	6	+	Hordeum vulgare	cis-acting element involved in low-temperature responsiveness
SsVQ17	CCGTCC motif	CCGTCC	103	6	+	Nicotiana tabacum
SsVQ17	CCGTCC motif	CCGTCC	925	6	-	Nicotiana tabacum
SsVQ17	CCGTCC motif	CCGTCC	2608	6	+	Nicotiana tabacum
SsVQ17	MYC	CATGTG	132	6	-	Arabidopsis thaliana
SsVQ17	MYC	CATGTG	387	6	+	Arabidopsis thaliana
SsVQ17	MYC	CATTTG	467	6	-	Arabidopsis thaliana
SsVQ17	MYC	CATTTG	685	6	+	Arabidopsis thaliana
SsVQ17	MYC	CATGTG	1008	6	-	Arabidopsis thaliana
SsVQ17	MYC	CATGTG	1023	6	-	Arabidopsis thaliana
SsVQ17	MYC	CATGTG	1196	6	-	Arabidopsis thaliana
SsVQ17	MYC	CATTTG	1458	6	+	Arabidopsis thaliana
SsVQ17	MYC	CATGTG	2645	6	+	Arabidopsis thaliana
SsVQ17	Sp1	GGGCGG	2130	6	+	Oryza sativa	light responsive element
SsVQ17	TATA-box	taTATAAAtc	748	9	-	Arabidopsis thaliana	core promoter element around -30 of transcription start
SsVQ17	TATA-box	TATAAAT	749	7	-	Brassica juncea	core promoter element around -30 of transcription start
SsVQ17	TATA-box	TATAAA	750	6	-	Helianthus annuus	core promoter element around -30 of transcription start
SsVQ17	TATA-box	TATATAA	751	7	-	Arabidopsis thaliana	core promoter element around -30 of transcription start
SsVQ17	TATA-box	TATATA	752	6	+	Arabidopsis thaliana	core promoter element around -30 of transcription start
SsVQ17	TATA-box	ATATAA	753	6	+	Brassica oleracea	core promoter element around -30 of transcription start
SsVQ17	TATA-box	TATA	754	4	+	Arabidopsis thaliana	core promoter element around -30 of transcription start
SsVQ17	TATA-box	ATTATA	775	6	+	Brassica napus	core promoter element around -30 of transcription start
SsVQ17	TATA-box	TATATAA	776	7	-	Arabidopsis thaliana	core promoter element around -30 of transcription start
SsVQ17	TATA-box	TATATA	777	6	+	Arabidopsis thaliana	core promoter element around -30 of transcription start
SsVQ17	TATA-box	ATATAA	778	6	+	Brassica oleracea	core promoter element around -30 of transcription start
SsVQ17	TATA-box	TATA	779	4	+	Arabidopsis thaliana	core promoter element around -30 of transcription start
SsVQ17	TATA-box	ATTATA	808	6	+	Brassica napus	core promoter element around -30 of transcription start
SsVQ17	TATA-box	TATAA	809	5	-	Arabidopsis thaliana	core promoter element around -30 of transcription start
SsVQ17	TATA-box	TATA	810	4	+	Arabidopsis thaliana	core promoter element around -30 of transcription start
[truncated: 16,327 more rows]

## Sheet: Table S5
	Table S5 Detailed information of orthologous relationships of maize/Saccharum spontaneum
Query sequence	String Id	Bitscore	Identity	Preferred Name	Annotation
SsVQ8	4577.GRMZM2G174650_P01	206.5	0.795	GRMZM2G174650_P01	Uncharacterized protein loc100274366; Uncharacterized protein
SsVQ12	4577.GRMZM2G174650_P01	188	0.788	GRMZM2G174650_P01	Uncharacterized protein loc100274366; Uncharacterized protein
SsVQ29	4577.GRMZM2G083285_P01	189.5	0.476	GRMZM2G083285_P01	annotation not available
SsVQ44	4577.GRMZM2G346837_P01	196.1	0.784	GRMZM2G346837_P01	Uncharacterized protein loc100384130; Protein MKS1
SsVQ52	4577.GRMZM2G060720_P01	272.3	0.703	GRMZM2G060720_P01	VQ motif family protein
SsVQ57	4577.GRMZM2G369742_P01	266.5	0.599	GRMZM2G369742_P01	VQ motif family protein
SsVQ59	4577.GRMZM2G003669_P01	156.8	0.64	GRMZM2G003669_P01	Uncharacterized protein loc100274360; Protein MKS1
SsVQ62	4577.GRMZM2G003669_P01	127.5	0.608	GRMZM2G003669_P01	Uncharacterized protein loc100274360; Protein MKS1
SsVQ33	4577.GRMZM2G314520_P01	0.2	0.845	GRMZM2G314520_P01	Uncharacterized loc100280124; DNA-binding WRKY
SsVQ39	4577.GRMZM2G314520_P01	223.8	0.753	GRMZM2G314520_P01	Uncharacterized loc100280124; DNA-binding WRKY
SsVQ40	4577.GRMZM2G151909_P01	154.8	0.641	GRMZM2G151909_P01	Uncharacterized protein loc100281143; DNA-binding WRKY
SsVQ41	4577.GRMZM2G314520_P01	220.3	0.84	GRMZM2G314520_P01	Uncharacterized loc100280124; DNA-binding WRK
SsVQ42	4577.GRMZM2G151909_P01	186.4	0.687	GRMZM2G151909_P01	Uncharacterized protein loc100281143; DNA-binding WRKY
SsVQ2	4577.GRMZM2G318652_P01	86.3	0.519	GRMZM2G318652_P01	annotation not available
SsVQ16	4577.GRMZM2G318652_P01	101.3	0.628	GRMZM2G318652_P01	annotation not available
SsVQ17	4577.GRMZM2G318652_P01	94	0.591	GRMZM2G318652_P01	annotation not available
SsVQ35	4577.AC203294.3_FGP012	208	0.709	AC203294.3_FGP012	Vq motif family protein; Uncharacterized protein
SsVQ36	4577.AC203294.3_FGP012	205.7	0.694	AC203294.3_FGP012	Vq motif family protein; Uncharacterized protein
SsVQ37	4577.AC203294.3_FGP012	198	0.672	AC203294.3_FGP012	Vq motif family protein; Uncharacterized protein
SsVQ38	4577.AC203294.3_FGP012	199.1	0.672	AC203294.3_FGP012	Vq motif family protein; Uncharacterized protein
SsVQ63	4577.GRMZM2G036980_P01	80.5	0.615	GRMZM2G036980_P01	Putative VQ motif family protein; Uncharacterized protein; VQ motif family protein
SsVQ65	4577.GRMZM2G036980_P01	109.4	0.625	GRMZM2G036980_P01	Putative VQ motif family protein; Uncharacterized protein; VQ motif family protein
SsVQ22	4577.GRMZM2G126413_P01	254.6	0.711	GRMZM2G126413_P01	annotation not available
SsVQ23	4577.GRMZM2G126413_P01	277.7	0.634	GRMZM2G126413_P01	annotation not available
SsVQ27	4577.GRMZM2G316033_P01	230.7	0.839	GRMZM2G316033_P01	annotation not available
SsVQ28	4577.GRMZM2G126413_P01	271.9	0.621	GRMZM2G126413_P01	annotation not available
SsVQ58	4577.GRMZM2G066599_P01	309.7	0.656	GRMZM2G066599_P01	Uncharacterized protein loc100382348; VQ motif-containing protein
SsVQ60	4577.GRMZM2G066599_P01	333.6	0.694	GRMZM2G066599_P01	Uncharacterized protein loc100382348; VQ motif-containing protein
SsVQ61	4577.GRMZM2G066599_P01	333.6	0.689	GRMZM2G066599_P01	Uncharacterized protein loc100382348; VQ motif-containing protein
SsVQ22	4577.GRMZM2G333049_P01	66.2	0.583	GRMZM2G333049_P01	VQ motif family protein
SsVQ48	4577.AC207043.3_FGP002	192.2	0.677	AC207043.3_FGP002	VQ motif family protein
SsVQ50	4577.AC207043.3_FGP002	194.1	0.699	AC207043.3_FGP002	VQ motif family protein
SsVQ69	4577.GRMZM2G333049_P01	183.7	0.828	GRMZM2G333049_P01	VQ motif family protein
SsVQ73	4577.GRMZM2G333049_P01	189.1	0.752	GRMZM2G333049_P01	VQ motif family protein
SsVQ51	4577.AC206638.3_FGP007	146.4	0.611	AC206638.3_FGP007	VQ motif family protein
SsVQ55	4577.AC206638.3_FGP007	138.3	0.567	AC206638.3_FGP007	VQ motif family protein
SsVQ74	4577.GRMZM2G122447_P01	198.7	0.782	GRMZM2G122447_P01	Uncharacterized protein; VQ motif family protein
SsVQ75	4577.GRMZM2G122447_P01	198.7	0.782	GRMZM2G122447_P01	Uncharacterized protein; VQ motif family protein
SsVQ76	4577.GRMZM2G122447_P01	198.7	0.782	GRMZM2G122447_P01	Uncharacterized protein; VQ motif family protein
SsVQ77	4577.GRMZM2G122447_P01	169.1	0.757	GRMZM2G122447_P01	Uncharacterized protein; VQ motif family protein
SsVQ6	4577.GRMZM2G014839_P01	217.6	0.773	GRMZM2G014839_P01	Calmodulin-binding protein 25; Uncharacterized protein
SsVQ18	4577.GRMZM2G014839_P01	216.9	0.765	GRMZM2G014839_P01	Calmodulin-binding protein 25; Uncharacterized protein
SsVQ21	4577.GRMZM2G101409_P01	133.3	0.612	GRMZM2G101409_P01	annotation not available
SsVQ26	4577.GRMZM2G101409_P01	79.7	0.485	GRMZM2G101409_P01	annotation not available
SsVQ66	4577.GRMZM2G180262_P01	89.7	0.614	VQ	VQ
SsVQ67	4577.GRMZM2G180262_P01	92	0.586	VQ	VQ
SsVQ68	4577.GRMZM2G180262_P01	104.8	0.634	VQ	VQ
SsVQ70	4577.GRMZM2G069169_P01	21.6	0.647	GRMZM2G069169_P01	Uncharacterized protein
SsVQ71	4577.GRMZM2G099691_P01	185.3	0.843	GRMZM2G099691_P01	Vq domain-containing protein; Uncharacterized protein
SsVQ78	4577.GRMZM2G069169_P01	182.2	0.693	GRMZM2G069169_P01	Uncharacterized protein
SsVQ13	4577.GRMZM2G118172_P01	129.4	0.849	GRMZM2G118172_P01	VQ motif family protein
SsVQ14	4577.GRMZM2G118172_P01	129.4	0.849	GRMZM2G118172_P01	VQ motif family protein
SsVQ19	4577.GRMZM2G118172_P01	120.9	0.859	GRMZM2G118172_P01	VQ motif family protein
SsVQ25	4577.GRMZM2G059064_P01	66.6	0.717	GRMZM2G059064_P01	Uncharacterized protein loc103640885; VQ motif family protein
SsVQ32	4577.GRMZM2G059064_P01	69.7	0.956	GRMZM2G059064_P01	Uncharacterized protein loc103640885; VQ motif family protein
SsVQ43	4577.GRMZM2G322950_P01	125.9	0.733	GRMZM2G322950_P01	Uncharacterized protein loc103654246; Uncharacterized protein
SsVQ46	4577.GRMZM2G322950_P01	134	0.727	GRMZM2G322950_P01	Uncharacterized protein loc103654246; Uncharacterized protein
SsVQ49	4577.GRMZM2G322950_P01	140.2	0.732	GRMZM2G322950_P01	Uncharacterized protein loc103654246; Uncharacterized protein
SsVQ5	4577.GRMZM2G138370_P01	141.7	0.628	GRMZM2G138370_P01	VQ motif family protein
SsVQ45	4577.GRMZM2G153597_P01	127.9	0.63	GRMZM2G153597_P01	Uncharacterized protein loc103654734; Uncharacterized protein
SsVQ47	4577.GRMZM2G153597_P01	125.2	0.656	GRMZM2G153597_P01	Uncharacterized protein loc103654734; Uncharacterized protein
SsVQ72	4577.GRMZM2G138370_P01	144.8	0.633	GRMZM2G138370_P01	VQ motif family protein
SsVQ53	4577.GRMZM2G023921_P01	95.5	0.709	GRMZM2G023921_P01	DNA-binding WRKY
SsVQ54	4577.GRMZM2G023921_P01	95.5	0.7	GRMZM2G023921_P01	DNA-binding WRKY
SsVQ56	4577.GRMZM2G023921_P01	96.3	0.709	GRMZM2G023921_P01	DNA-binding WRKY
SsVQ37	4577.GRMZM2G121820_P01	185.3	1	GRMZM2G121820_P01	Brassinosteroid insensitive 1-associated receptor kinase 1 precursor; Leucine-rich repeat (LRR) family protein
SsVQ38	4577.GRMZM5G815009_P02	148.7	1	GRMZM5G815009_P02	BRASSINOSTEROID INSENSITIVE 1-associated receptor kinase 1; Uncharacterized protein
SsVQ20	4577.GRMZM2G174210_P01	57.4	0.892	GRMZM2G174210_P01	annotation not available
SsVQ24	4577.GRMZM2G355499_P01	89.7	0.488	tdsgR10C04	annotation not available
SsVQ30	4577.GRMZM2G355499_P01	98.6	0.524	tdsgR10C04	annotation not available
SsVQ31	4577.GRMZM2G355499_P01	100.1	0.532	tdsgR10C04	annotation not available
SsVQ1	4577.GRMZM2G420357_P01	140.2	0.88	GRMZM2G420357_P01	annotation not available
SsVQ34	4577.AC194056.3_FGP008	95.5	0.87	AC194056.3_FGP008	Uncharacterized protein loc100275201; Uncharacterized protein
SsVQ11	4577.GRMZM2G158976_P01	74.3	0.827	GRMZM2G158976_P01	Uncharacterized protein loc100272484; Protein HAIKU1

## Sheet: Table S6
	Table S6 RNA-seq expression of VQ genes from Saccharum spontaneum at different stages
ID	Seedling-leaf	Seedling-stem	Pre-leaf	Pre-stem-3	Pre-stem-6	Pre-stem-9	Mature-leaf	Mature-stem-3	Mature-stem-6	Mature-stem-9
SsVQ73	1.90873	3.44201	62.0324	79.141	11.7088	4.98129	121.661	45.4771	38.2541	9.07003
SsVQ25	1.29035	0	6.72039	55.021	14.8721	0	8.15693	37.5271	18.516	5.46945
SsVQ69	1.67964	1.61304	33.1407	31.1807	5.33812	3.58207	53.7698	17.6744	16.9287	4.13449
SsVQ32	0	0	3.4508	21.1988	4.36174	0	0.922724	28.8293	7.25492	0
SsVQ14	0	0.396877	8.27309	17.8077	3.49956	1.04997	8.78668	7.85447	9.02713	2.65971
SsVQ13	0	0.396877	8.27309	17.8077	3.49956	1.04997	8.78668	7.85447	9.02713	2.65971
SsVQ37	6.587	12.1957	4.66115	13.6023	10.9904	8.49537	3.79211	18.3854	12.6506	13.1155
SsVQ38	6.35798	12.0486	0.42314	13.2482	9.34926	3.89588	1.49713	16.7961	11.471	8.80914
SsVQ18	0.552715	0	1.83109	6.98732	0.888246	2.81825	0.716003	1.73314	1.22266	0.299944
SsVQ68	1.36342	0.632053	1.85996	6.74029	1.20907	0.477924	0.653546	0.511248	0.200066	0.459066
SsVQ2	2.09527	0.262466	17.6835	4.35313	0.926709	1.8451	7.87334	0.881443	1.92621	0
SsVQ35	0.385599	0.114851	1.78465	4.16812	3.70401	3.04652	0.509981	0.881727	1.16083	1.28321
SsVQ48	1.04176	1.08717	1.84203	3.4085	0.477989	2.83809	4.61937	8.92379	6.87712	4.5133
SsVQ33	8.1137	1.22664	11.2884	2.85587	2.80537	7.58677	3.74747	2.23413	8.83059	8.33117
SsVQ50	1.0881	1.2909	8.5209	2.57919	1.84343	3.28261	9.5258	13.5834	8.68747	5.33306
SsVQ28	1.08451	0.989381	6.68163	2.36786	0.991651	2.3054	5.68769	6.43108	1.71605	0.318593
SsVQ17	2.53697	0.259998	4.62654	2.14575	0	0.727907	3.76191	0.714274	0.406986	0
SsVQ58	0.429825	2.35129	0.804477	1.42013	7.25518	9.15107	0.56539	1.70254	6.77765	4.66246
SsVQ23	0.850754	0.893158	3.0295	1.27222	1.19489	0.668399	3.75029	3.57265	0.926155	0.523339
SsVQ56	0	0.217948	0	1.21667	0	0.628836	0	0.820967	0.7812	0
SsVQ41	3.59326	1.38726	2.93698	0.964296	0.637877	1.88797	1.69331	1.7865	7.10637	5.06525
SsVQ60	0.434911	1.83013	0.489132	0.959505	7.45803	7.38488	0.385628	1.64896	7.04957	5.20459
SsVQ49	0.0250024	0.231441	1.1267	0.903728	0.870414	0.711783	0.683634	0.058347	0.251301	0.165139
SsVQ21	0.181737	0	0	0.894421	3.48908	6.22594	0	1.02557	0	0
SsVQ67	0.349247	0	0	0.847017	0	0	0	0	0	0.0850259
SsVQ61	0.3126	1.7484	0.321791	0.788963	4.52134	8.65418	0.233531	0.899914	5.05515	3.92434
SsVQ16	3.12848	0.255197	13.1581	0.695487	0.88981	0.708402	6.764	1.24596	1.25932	0
SsVQ22	0.758506	0.851239	4.80588	0.673689	0.0747502	1.19252	4.36507	4.59826	1.32372	0.495681
SsVQ36	1.85223	1.52435	4.43662	0.669731	1.56067	3.6885	2.55346	0.0768828	0.039502	0.557949
SsVQ77	1.14175	0.0931176	0.443612	0.667671	0.427785	2.97897	1.26637	0.416552	1.01863	2.29101
SsVQ11	1.16778	0.80025	0.819893	0.601245	0.604048	0.316702	1.53194	1.59624	0.689971	1.04536
SsVQ54	0	0.0871792	0	0.405556	0	0	0	0.344277	0.1116	0
SsVQ39	7.19227	1.58277	5.16384	0.356984	1.63646	6.19895	4.33917	2.73861	8.60384	6.62285
SsVQ6	0	0	0	0.295389	0.86449	0.685545	0.525582	1.01856	0.239256	0.234822
SsVQ1	0.81137	0.593538	0.720536	0.178492	0.467561	0	0.862903	0.792757	1.41088	1.62167
SsVQ30	0.215568	0.055373	0	0.135135	0.0907732	0	0.100566	0.23413	0.0339276	0.167456
SsVQ20	0.688544	4.03146e-05	8.05773e-06	2.24119e-05	2.13607e-06	1.26557e-05	2.60357e-06	1.89135e-06	2.49024e-06	1.78654e-06
SsVQ44	2.32204e-07	5.68248e-07	9.27434e-07	3.4533e-07	4.62615e-07	3.65142e-07	3.6036e-07	0.110793	2.15894e-07	0.0604316
SsVQ43	0.0303622	0.0630996	0.21812	1.03943e-08	0.0725812	0	0.204819	0.0268934	3.89674e-09	0.0273622
SsVQ57	3.81798	1.36012	43.3112	0	4.61889	10.6053	14.1634	4.39334	11.3362	7.81515
SsVQ34	4.45769	0.871439	10.5666	0	0	0	14.1198	0	0.650535	4.31465
SsVQ45	0.215059	0	10.0806	0	0	0	12.9151	0	0	0
SsVQ66	1.62927	0	9.33338	0	1.00842	1.19808	1.73081	0	0.241379	3.39851
SsVQ52	2.63358	1.20458	7.87904	0	1.62333	1.60005	7.54096	1.91503	3.85859	2.50257
SsVQ5	0.522962	0	3.54875	0	3.01065	0	3.39066	0.667638	0.742192	0.179683
SsVQ19	0	0	2.93786	0	3.68378	0	6.15254	4.12554	6.42175	1.21299
SsVQ75	3.72642	0.111047	1.73082	0	3.5072	7.35405	2.41045	0.317249	3.38193	7.12436
SsVQ46	0.0640568	0.297392	1.61587	0	0.208846	0	0.686151	0.331629	0.0959309	0.0627304
SsVQ55	1.34589	0	1.57529	0	1.00971	0	0	0	0	0
SsVQ72	0.169988	0.528304	1.13556	0	2.89228	0	2.94949	0.975394	0.720998	0.52412
SsVQ42	0	0	1.09832	0	1.41676	0	0	0.0991053	0.951128	0.207101
SsVQ76	1.43211	0.0747072	0.325302	0	1.1561	2.81524	1.31657	0.0908856	1.34995	3.07371
SsVQ27	0.479359	0.740417	0.264641	0	0	0.204099	0.228744	0	0.0582728	0.229367
SsVQ74	1.60317	0	0	0	0.369179	3.04762	2.5061	0.181285	2.29417	4.30641
SsVQ47	0.232951	0	0	0	0	0	0.745731	0	0	0
SsVQ29	0	0	0	0	0	0.296173	0.345522	0	0	0
SsVQ40	0.172374	0	0	0	1.08484	0.644857	0.333823	0.405018	1.2813	0.503222
SsVQ26	0.0840219	0	0	0	0.787135	0	0.162521	0.947319	0.498852	0.163301
SsVQ51	0.323881	0	0	0	0	0	0.156351	0	0	0
SsVQ7	0.376393	0.48455	0	0	0	0	0.119924	1.41031	1.16147	1.14266
SsVQ15	2.9815	2.77473	0	0	0	0	0	0.988963	3.66345	2.0615
SsVQ12	0	0	0	0	0	0	0	0	0	0
SsVQ8	0	0	0	0	0	0	0	0	0	0
SsVQ62	0	0	0	0	0	0	0	0	0	0
SsVQ59	0	0	0	0	0	0	0	0	0	0
SsVQ53	0	0.217948	0	0	0	0	0	0.423725	0.279	0
SsVQ31	0	0	0	0	0	0	0	0	0	0
SsVQ24	0	0	0	0	0	0	0	0	0	0
SsVQ3	0	0.807531	0	0	0	0	0	0	0	0
SsVQ9	0	0	0	0	0	0	0	0	0	0
SsVQ10	0	0	0	0	0	0	0	0	0	0
SsVQ4	0	0	0	0	0	0	0	0	0	0
SsVQ63	0	0	0	0	0	0	0	0	0	0
SsVQ65	0	0	0	0	0	0	0	0	0	0
SsVQ64	0	0	0	0	0	0	0	0	0	0
SsVQ70	0	0	0	0	0	0	0	0.157887	0	0
SsVQ78	0	0	0	0	0	0	0	0	0	0
SsVQ71	0	0	0	0	0	0	0	0	0	0

## Sheet: Table S7
	Table S7 Primers used in qRT-PCR analysis
Primer	Forward primer (5’-3’)	Reverse primer (5’-3’)
VQ8	TCGTCGTCGTCCAATGCCATAATC	CTTGGGCGAGTGCGTGTAGATG
VQ27	ACGAGGAGCCTGTGGTGACTTC	TGGACGACGGTATATGACTGAGTGG
VQ30	TGCTGCTGCTTCTGCTGTTACG	GCCTCTTGATGAGTGGTGTCTGC
VQ44	GAGGGACGAAAGATGCCGAAGAAG	ACGAGGTACAGGTGGTGGTTCC
VQ57	CATCAAGAAGCCCTCGGGGT	GCTTGGCGTGGATGACCTTG
VQ73	CATGGTGCAGCAGTTCACGG	TAGTCGGCGGCGAAGTTGAT
VQ76	GCAGGAAGAGCCGATCATCAAGAAG	AGATCCATCCACAGGTCGCTACG
25S	ATAACCGCATCAGGTCTCCAAG	CCTCAGAGCCAATCCTTTTCC
